# Supplementary material for: A chromosome-scale and haplotype-resolved genome assembly of tetraploid blackberry (Rubus L. subgenus Rubus Watson)
Source: Hortic Res. 2025 Feb 18;12(6):uhaf052. doi: 10.1093/hr/uhaf052 (PMC12015472; doi:10.1093/hr/uhaf052)
Supplement: Web_Material_uhaf052 [file web_material_uhaf052.zip]

Archive with 3 entries (3 files):
- Supplementary_figures.docx
- Supplementary_Tables S(1-3,10, 13,14,17,19-23).docx
- Supplementary_tables S(4-9,11,12,15,16,18).xlsx
