# Supplementary material for: A chromosome-scale and haplotype-resolved genome assembly of tetraploid blackberry (Rubus L. subgenus Rubus Watson)
Source: Hortic Res. 2025 Feb 18;12(6):uhaf052. doi: 10.1093/hr/uhaf052 (PMC12015472; doi:10.1093/hr/uhaf052)
Supplement: Web_Material_uhaf052 [file web_material_uhaf052.zip › Supplementary_tables S(4-9,11,12,15,16,18).xlsx]

## Sheet: Title
Title: A chromosome-scale and haplotype-resolved genome assembly of tetraploid blackberry (Rubus L. subgenus Rubus Watson)
Dev Paudel1 dpaudel@outlook.com, Ze Peng1 pengze1990121@gmail.com, Saroj Parajuli1 sarose97@gmail.com, S. Brooks Parrish1 brooks.parrish@ufl.edu, and Zhanao Deng1,* zdeng@ufl.edu
1University of Florida, IFAS, Department of Environmental Horticulture, Gulf Coast Research and Education Center, 14625 County Road 672, Wimauma, FL 33598, USA

## Sheet: Table_S4
Supplementary Table S4. Number of one-to-one orthologues shared between the BL1 genome, the fifteen Rosaceae genomes, and the Arabidopsis thaliana genome
Genome	Species	AT	BL1	cherry_cerasusKanzakura	fvesca	hillquist	idaeusAnitra	mdomesticaGala	paviumTietonv2	pbetulifolia	pdulcis	phumilis	ppersica124	prunusSibirica	psalicinaSanyueli	rchinensis	rchingii
BL1	Rubus	1279
cherry_cerasusKanzakura	Cerasus x kanzakura	984	730
fvesca	Fragaria vesca	6141	3650	2329
hillquist	Rubus argutus cv. Hillquist	5513	9484	2196	14120
idaeusAnitra	Rubus idaeus cv. Anitra	5626	4727	2157	13898	15282
mdomesticaGala	Malus domestica cv. Golden Delicious	2390	1366	1519	5150	4750	4625
paviumTietonv2	Prunus avium	5268	2584	5997	11248	10352	10225	5010
pbetulifolia	Pyrus betulifolia	2384	1382	1481	5156	4802	4613	19745	5141
pdulcis	Prunus dulcis	5002	2505	3963	10661	9776	9576	4871	12983	4903
phumilis	Prunus humilis cv. Jing Ou No. 2	5375	2696	3719	11347	10470	10282	4834	12850	4938	12265
ppersica124	Prunus persica	5860	2800	4117	12251	11224	11146	5430	13711	5441	13547	13361
prunusSibirica	Prunus sibirica	5459	2771	4980	11729	10735	10507	5298	14513	5442	13861	13724	14335
psalicinaSanyueli	Prunus salicina cv. Sanyueli	5667	2786	3724	11990	11046	10843	5251	13274	5366	12734	13089	13807	13893
rchinensis	Rosa chinensis cv. Old Blush	5905	3939	2365	16246	14252	13758	5165	11090	5166	10455	11162	12105	11503	11846
rchingii	Rosa chingii	5973	4764	2251	14824	15993	15988	4992	10938	4995	10267	11039	11924	11317	11608	15366
roccidentalis	Rubus occidentalis selection ORUS 4115-3	6089	4754	2279	14584	15507	16466	4974	10963	5006	10328	11061	11959	11304	11665	14528	16286

## Sheet: Table_S5
Supplementary Table S5. Number of one-to-many orthologues shared between the BL1 genome, the fifteen Rosaceae genomes, and the Arabidopsis thaliana genome
Genome	Species	AT	BL1	cherry_cerasusKanzakura	fvesca	hillquist	idaeusAnitra	mdomesticaGala	paviumTietonv2	pbetulifolia	pdulcis	phumilis	ppersica124	prunusSibirica	psalicinaSanyueli	rchinensis	rchingii	roccidentalis
AT	Arabidopsis thaliana	0	6088	5723	1101	1754	1190	4614	1667	4939	2104	1609	874	1451	1380	1531	1172	921
BL1	Rubus	963	0	2377	563	1135	681	2091	654	2211	859	486	262	727	387	732	468	496
cherry_cerasusKanzakura	Cerasus x kanzakura	796	2182	0	383	612	353	1522	1369	1660	1002	800	412	1395	428	590	404	307
fvesca	Fragaria vesca	4893	13981	11225	0	2913	1897	9048	2839	9751	3741	2578	1102	2544	1926	2249	1653	1188
hillquist	Rubus argutus cv. Hillquist	4378	17345	10120	1379	0	1594	8117	2472	8735	3308	2219	947	2174	1679	1980	1156	912
idaeusAnitra	Rubus idaeus cv. Anitra	4491	14303	10224	1422	2492	0	8009	2493	8643	3263	2264	980	2117	1673	1997	1260	1000
mdomesticaGala	Malus domestica cv. Golden Delicious	1486	4910	4874	836	1329	861	0	1399	4270	1700	1369	646	1514	875	1281	857	679
paviumTietonv2	Prunus avium	4148	10323	12522	1305	2313	1520	7641	0	8308	3016	2401	765	2426	1276	1867	1318	1018
pbetulifolia	Pyrus betulifolia	1494	4958	4892	791	1314	816	3286	1403	0	1772	1384	624	1553	835	1173	797	639
pdulcis	Prunus dulcis	3784	9786	10742	1302	2192	1481	7198	2050	7918	0	2142	623	2216	1177	1788	1309	955
phumilis	Prunus humilis cv. Jing Ou No. 2	4285	10272	10716	1268	2231	1521	7851	2085	8382	2806	0	603	1929	1185	1748	1264	966
ppersica124	Prunus persica	4734	11205	11615	1400	2485	1656	8261	2132	8917	2908	2270	0	2036	1256	1959	1448	1090
prunusSibirica	Prunus sibirica	4315	10695	12316	1340	2390	1577	7985	2554	8693	3063	2419	709	0	1270	1919	1368	1045
psalicinaSanyueli	Prunus salicina cv. Sanyueli	4576	10924	11233	1363	2404	1559	8116	2089	8683	2999	2107	613	1993	0	1886	1379	1026
rchinensis	Rosa chinensis cv. Old Blush	4655	13732	10880	1437	2759	1802	8766	2707	9383	3573	2450	1034	2384	1809	0	1772	1143
rchingii	Rosa chingii	4760	14929	10859	1496	2566	1699	8615	2628	9232	3552	2436	1065	2261	1786	2206	0	1023
roccidentalis	Rubus occidentalis selection ORUS 4115-3	4900	14586	11076	1484	2534	1784	8779	2694	9320	3509	2451	1082	2269	1858	2083	1416	0

## Sheet: Table_S6
Supplementary Table S6. Orthofinder summary of genes between the subgenomes A, B, C, and D of the BL1 genome
Type	subgenomeA	subgenomeB	subgenomeC	subgenomeD
Number of genes	31003	22784	17932	10384
Number of genes in orthogroups	27807	20881	16163	9515
Number of unassigned genes	3196	1903	1769	869
Percentage of genes in orthogroups	89.7	91.6	90.1	91.6
Percentage of unassigned genes	10.3	8.4	9.9	8.4
Number of orthogroups containing species	17452	14183	11384	7512
Percentage of orthogroups containing species	85.5	69.4	55.7	36.8
Number of species-specific orthogroups	1163	487	517	158
Number of genes in species-specific orthogroups	3098	1214	1345	343
Percentage of genes in species-specific orthogroups	10	5.3	7.5	3.3

## Sheet: Table_S7
Supplementary Table S7. Number of one-to-one orthologues shared between the subgenomes of BL1
Subgenome	subgenomeA	subgenomeB	subgenomeC
subgenomeB	8650
subgenomeC	7219	5655
subgenomeD	4835	5032	3020

## Sheet: Table_S8
Supplementay Table S8. Summary of MLO genes identified in the BL1 genome
SN	Transcript	Chr	Start	End	ArabidopsisGeneID	Clade
1	Rubwa_g442.t1	A1	2361656	2370169	AT4G02600.2	2
2	Rubwa_g803.t1	A1	4223117	4228417	AT2G17480.1	3
3	Rubwa_g931.t1	A1	4887032	4890300	AT1G11000.1	1
4	Rubwa_g6498.t1	A2	31401335	31401568	AT2G39200.1	5
5	Rubwa_g7165.t1	A2	35416484	35417965	AT4G02600.2	2
6	Rubwa_g11392.t1	A3	29639846	29646177	AT1G61560.1	5
7	Rubwa_g11396.t1	A3	29716673	29721451	AT3G45290.1	6
8	Rubwa_g9554.t1	A3	4496817	4504138	AT5G53760.2	1
9	Rubwa_g10077.t1	A3	9586503	9593621	AT2G39200.1	5
10	Rubwa_g10077.t2	A3	9592257	9593621	AT2G39200.1	5
11	Rubwa_g19314.t1	A5	17704041	17709245	AT1G61560.1	5
12	Rubwa_g19316.t1	A5	17735619	17744078	AT1G61560.1	5
13	Rubwa_g19324.t1	A5	17808195	17811800	AT2G33670.1	3
14	Rubwa_g19472.t1	A5	19456794	19461011	AT4G24250.1	2
15	Rubwa_g19950.t1	A5	30658316	30665678	AT1G11000.1	1
16	Rubwa_g23218.t1	A6	14121998	14128706	AT2G39200.1	5
17	Rubwa_g23234.t1	A6	14301313	14309169	AT2G39200.1	5
18	Rubwa_g23307.t1	A6	15102173	15109996	AT2G39200.1	5
19	Rubwa_g23318.t1	A6	15218882	15225120	AT2G39200.1	5
20	Rubwa_g22572.t1	A6	8217168	8221042	AT3G45290.1	6
21	Rubwa_g22574.t1	A6	8240396	8243932	AT1G61560.1	5
22	Rubwa_g29552.t1	A7	14906091	14907153	AT4G02600.2	2
23	Rubwa_g29553.t1	A7	14907279	14907671	AT4G02600.2	2
24	Rubwa_g30192.t1	A7	28014836	28018503	AT1G61560.1	5
25	Rubwa_g29046.t1	A7	8226739	8230739	AT4G02600.2	2
26	Rubwa_g34136.t1	B1	23559491	23559724	AT2G39200.1	5
27	Rubwa_g34559.t2	B1	33426629	33428280	AT2G39200.1	5
28	Rubwa_g34559.t1	B1	33426757	33428280	AT2G39200.1	5
29	Rubwa_g31789.t1	B1	4154800	4160049	AT2G17480.1	3
30	Rubwa_g31936.t1	B1	4838528	4841768	AT1G11000.1	1
31	Rubwa_g32381.t1	B1	7613686	7615025	AT2G39200.1	5
32	Rubwa_g32426.t1	B1	7902655	7905909	AT1G11000.1	1
33	Rubwa_g37197.t1	B3	1241728	1244836	AT1G61560.1	5
34	Rubwa_g39686.t1	B3	33979969	33986881	AT1G61560.1	5
35	Rubwa_g39691.t1	B3	34046061	34050838	AT3G45290.1	6
36	Rubwa_g38121.t1	B3	8706731	8714159	AT5G53760.2	1
37	Rubwa_g42016.t1	B4	12548583	12550149	AT4G02600.2	2
38	Rubwa_g42052.t1	B4	13215867	13217437	AT4G02600.2	2
39	Rubwa_g41773.t1	B4	8739399	8740974	AT4G02600.2	2
40	Rubwa_g44577.t1	B5	19183287	19190576	AT1G11000.1	1
41	Rubwa_g43793.t1	B5	2662159	2667364	AT1G61560.1	5
42	Rubwa_g43795.t1	B5	2713906	2718026	AT1G61560.1	5
43	Rubwa_g43798.t1	B5	2759825	2767445	AT1G61560.1	5
44	Rubwa_g43799.t1	B5	2769818	2770231	AT1G61560.1	5
45	Rubwa_g43801.t1	B5	2800872	2808790	AT1G61560.1	5
46	Rubwa_g43810.t1	B5	2897451	2901198	AT2G33670.1	3
47	Rubwa_g48713.t1	B6	19789183	19796720	AT2G39200.1	5
48	Rubwa_g48720.t1	B6	19935625	19943211	AT2G39200.1	5
49	Rubwa_g53190.t1	B7	30926859	30930485	AT1G61560.4	5
50	Rubwa_g53534.t1	B7	33916328	33919817	AT1G61560.1	5
51	Rubwa_g51940.t1	B7	9645466	9648985	AT4G02600.2	2
52	Rubwa_g51940.t2	B7	9645466	9648576	AT4G02600.2	2
53	Rubwa_g51941.t1	B7	9656610	9660100	AT4G02600.2	2
54	Rubwa_g51947.t1	B7	9728500	9737830	AT4G02600.2	2
55	Rubwa_g59453.t1	C3	15647008	15654121	AT5G53760.2	1
56	Rubwa_g60541.t1	C3	30295610	30297182	AT4G02600.2	2
57	Rubwa_g60541.t2	C3	30295610	30297182	AT4G02600.2	2
58	Rubwa_g62046.t1	C4	20690688	20691449	AT1G61560.2	5
59	Rubwa_g64915.t1	C5	18592678	18596400	AT2G33670.1	3
60	Rubwa_g64927.t1	C5	18716355	18723853	AT1G61560.1	5
61	Rubwa_g64930.t1	C5	18754480	18759009	AT1G11310.1	5
62	Rubwa_g64929.t1	C5	18754480	18754893	AT1G61560.1	5
63	Rubwa_g65060.t1	C5	20249294	20253499	AT4G24250.1	2
64	Rubwa_g66317.t1	C6	7845908	7849808	AT3G45290.1	6
65	Rubwa_g66318.t1	C6	7887750	7891275	AT1G61560.1	5
66	Rubwa_g69195.t1	C7	10111451	10115428	AT4G02600.2	2
67	Rubwa_g74688.t1	D4	11207332	11208521	AT1G61560.2	5
68	Rubwa_g76052.t1	D5	286955	291158	AT4G24250.1	2
69	Rubwa_g76054.t1	D5	358656	363983	AT4G24250.1	2
70	Rubwa_g77128.t1	D6	2634153	2642006	AT2G39200.1	5
71	Rubwa_g77136.t1	D6	2711908	2718149	AT2G39200.1	5
72	Rubwa_g80784.t1	D7	2790048	2794362	AT4G02600.2	2
73	Rubwa_g84266.t1	ctg169	83983	87495	AT1G61560.1	5
74	Rubwa_g86888.t1	ctg71	16657	20140	AT1G61560.1	5

## Sheet: Table_S9
Supplementary Table S9. TPM values (>1) for NLR transcripts in different public and private blackberry RNA-Seq experiments
SN	transcript	chr	start			nlr_type	Fruit ABA		Fruit Color			Fruit Stage		Leaf Fertilizer				Shoot thorn
				end	Arabidopsis GeneID		ctrl	tret	black	green	red	ripe	unripe	ctrl	mo	nitr	ure	thornless	thornly
1	Rubwa_g92.t1	A1	539026	541767	AT3G07040.1	N	3.89935	4.06029	3.89335	7.84309	5.77561			1.69407	1.89793	1.62902	1.82941	9.60552	10.2867
2	Rubwa_g935.t1	A1	4913296	4917778	AT5G17680.1	TN	1.64488	1.45635	2.68452	1.16809	2.65169	2.92708	5.64256	2.73809	2.66473	2.63975	2.64796	1.04613	1.16486
3	Rubwa_g1069.t1	A1	5615576	5616547	AT3G50950.1	N	1.33242	1.27472	1.17998	2.99907	2.36509	1.35638	1.41436	1.37685	1.25466	1.50069	1.83975	3.78988	2.79808
4	Rubwa_g1277.t1	A1	6817399	6820770	AT5G66900.1	RN	1.71549	1.5409	6.73758		1.24192	1.02374	8.16978					3.66675	3.18096
5	Rubwa_g1279.t1	A1	6822169	6826072	AT5G66900.1	RN	2.45944	2.37238		2.39744	2.70296	6.29969	12.96	4.1692	3.37843	4.28989	3.32763	11.6916	11.5173
6	Rubwa_g1280.t1	A1	6827285	6831260	AT5G66900.1	RN	4.50891	7.23174	5.82971	7.94036	11.023	25.037	43.4503	4.77968	6.341	6.62441	5.05624	20.1245	18.2485
7	Rubwa_g1281.t1	A1	6846723	6850095	AT5G66900.1	RN	2.90304	4.38724	9.27688	11.6898	5.94229	12.5297	11.8932	21.44	20.4008	18.3375	14.1073	19.0189	16.3988
8	Rubwa_g1282.t1	A1	6850616	6853716	AT5G66900.1	N		1.22722	1.72254	1.92223	1.09239	5.13131	5.78502	4.39658	4.94986	4.21974	3.82078	2.57623	3.39439
9	Rubwa_g1283.t1	A1	6854539	6857686	AT5G66900.1	N
10	Rubwa_g1283.t2	A1	6854539	6857686	AT5G66900.1	N						18.579	11.6561	6.34889	7.93716	7.55828	6.3787	7.0026	11.8406
11	Rubwa_g1285.t1	A1	6860278	6863766	AT5G66900.1	RN						5.09601	7.42587	3.38099	2.98507	3.46079	3.03887	6.31088	6.37412
12	Rubwa_g1286.t1	A1	6895938	6899380	AT5G66900.1	RN	1.48408	1.33373	1.89513	5.01785	1.57488	1.69492	3.9459	6.28186	3.03903	2.85471		11.3533	10.046
13	Rubwa_g1288.t1	A1	6909205	6912572	AT5G66900.1	RN		1.22576	1.12127	2.67019	1.71703	4.25101	3.53803	1.1864	1.55761	1.37124	1.54461	9.68651	8.37075
14	Rubwa_g1289.t1	A1	6913630	6917138	AT5G66900.1	RN		1.51922		1.12618		6.14643	8.68826					3.3437	3.64668
15	Rubwa_g1290.t1	A1	6920197	6923928	AT5G66900.1	RN	2.69296	4.06041	3.70488	7.3747	5.77572	11.7389	16.3244					16.8085	15.0032
16	Rubwa_g1291.t1	A1	6932000	6935731	AT5G66900.1	RN	3.31425	3.44742	4.74192	6.42227	4.63482	11.6968	9.89227	4.48967	4.0337	4.46149	4.17112
17	Rubwa_g1292.t1	A1	6943879	6946943	AT5G66900.1	RN	1.93638	1.75047	1.12239	7.41649	2.26918	2.15629	3.21234	1.25808				1.19554	1.54146
18	Rubwa_g1293.t1	A1	6950887	6954353	AT5G66900.1	RN		1.03001	1.17837	2.17661		2.62455	2.24956	2.23977	2.27617	1.58357	1.28037	2.08356	2.0844
19	Rubwa_g1294.t1	A1	6955536	6960193	AT5G66910.1	RNL							2.08848	2.42955	4.1535	3.87268	1.06104	2.38138	2.17992
20	Rubwa_g1308.t1	A1	7050031	7054808	AT5G66900.1	RN
21	Rubwa_g1387.t1	A1	7570501	7575273	AT5G66900.1	RN
22	Rubwa_g1398.t1	A1	7661699	7666951	AT5G66910.1	RN						1.19433						2.19326
23	Rubwa_g1399.t1	A1	7670389	7673958	AT5G66900.1	RNL	1.10994	1.4695		2.99558	1.35992		4.513
24	Rubwa_g1400.t1	A1	7675221	7678199	AT5G66900.1	RN	1.17086	3.3543	2.40971	10.4559	3.44566	1.14813	1.35672	1.13291
25	Rubwa_g1400.t2	A1	7675221	7678172	AT5G66900.1	RN		2.26283		4.05228
26	Rubwa_g1401.t1	A1	7693873	7697042	AT5G66910.1	RN
27	Rubwa_g1401.t2	A1	7693873	7697042	AT5G66900.1	RN	2.33432			2.35242			2.06622	3.30237	4.20461	3.52984	1.53002	2.82368	3.09568
28	Rubwa_g1402.t1	A1	7698234	7701707	AT5G66900.1	RN	1.93979	1.9343	2.23997	8.5099	2.93067	1.11761	1.64904	1.91947	1.77515	1.3205		1.08422	1.19186
29	Rubwa_g1403.t1	A1	7706001	7709062	AT5G66900.1	RN	2.4749	2.16094	1.36219	10.764	2.51705	1.13385	1.59638	1.25961
30	Rubwa_g1404.t1	A1	7716697	7719930	AT5G66900.1	N	2.94866	3.47592	2.37096	4.04991	4.13965			10.5324	7.92744	9.25161	8.43496	6.29391	5.99569
31	Rubwa_g1438.t1	A1	7950645	7957177	AT1G69550.1	NL						5.66486	9.03828	1.35131	1.17367	1.34794	1.16511	7.45338	11.4813
32	Rubwa_g1682.t1	A1	9453679	9455301	AT4G19060.1	N								17.6989	20.7254	19.4765	21.6877	6.79967	6.58094
33	Rubwa_g1687.t1	A1	9477426	9479261	AT4G19060.1	N							1.11244	11.749	13.5034	12.1873	14.6362	4.63896	4.52253
34	Rubwa_g1878.t1	A1	11028744	11036172	AT2G20900.2	N
35	Rubwa_g1878.t2	A1	11028744	11036172	AT2G20900.2	N	1.40929	2.04538	1.97371	3.9883	3.40617	3.35007	5.76278	5.40635	8.86863	7.17769	8.62619	4.96127	5.61859
36	Rubwa_g2059.t1	A1	12260533	12264611	AT5G17680.1	TN	2.32643	2.23973	1.33603	2.59785	2.57145	3.70221	6.80134	2.41599	1.92113	2.07809	1.54351
37	Rubwa_g2060.t1	A1	12268654	12272827	AT5G17680.1	TNL	2.30734	2.13704	1.43338	2.65397	2.91389	3.80284	7.94792	5.31143	4.66027	4.27499	3.32842	2.17372	2.87191
38	Rubwa_g2092.t1	A1	12535542	12538760	AT5G36930.1	NL								1.11953	2.06065	1.66148	1.16493
39	Rubwa_g2700.t1	A1	17191806	17194063	AT5G17680.1	TN
40	Rubwa_g2707.t1	A1	17295108	17300389	AT4G12010.1	TNL							1.06083
41	Rubwa_g2951.t1	A1	20726691	20732534	AT5G36930.1	TNL
42	Rubwa_g3000.t1	A1	21177873	21181490	AT5G66900.1	RN
43	Rubwa_g3001.t3	A1	21188609	21196838	AT5G66900.1	RN
44	Rubwa_g3001.t2	A1	21188627	21196838	AT5G66900.1	RN
45	Rubwa_g3001.t1	A1	21188662	21196838	AT5G66900.1	RN
46	Rubwa_g3620.t1	A2	36816	41036	AT5G17680.1	TNL								5.23118	5.59771	5.19883	4.07398	1.74087	1.42087
47	Rubwa_g3638.t1	A2	100363	100992	AT5G17680.1	N
48	Rubwa_g3648.t1	A2	130282	134417	AT5G17680.1	TNL	2.33323	4.05794	4.65957	5.99439	6.86082			3.2618	3.06871	3.00898	2.77633	4.59065	4.53748
49	Rubwa_g3658.t1	A2	227229	231518	AT5G17680.1	TNL												1.54529	1.57915
50	Rubwa_g3673.t1	A2	321484	325708	AT5G17680.1	TNL
51	Rubwa_g3677.t1	A2	349075	353206	AT5G17680.1	TNL		1.15895		1.43167	1.51013							1.60034
52	Rubwa_g3677.t2	A2	349075	353254	AT5G17680.1	TNL	1.88558	2.13067	2.1824	2.58458	2.57381			1.54187	2.05914	1.98261	1.68914	2.44985	3.34987
53	Rubwa_g3812.t1	A2	1273230	1279766	AT5G17680.1	NL
54	Rubwa_g4194.t1	A2	4008480	4014141	AT5G17680.1	TNL				1.20648	1.6284	3.29502	6.94208	3.28532	4.0297	4.20625	4.0798	18.5201	16.946
55	Rubwa_g4290.t1	A2	4654149	4658254	AT5G18360.1	TNL			1.54859	1.70591	1.56634
56	Rubwa_g4305.t2	A2	4798996	4802229	AT5G17680.1	NL				1.16912	1.47956
57	Rubwa_g4328.t1	A2	5003417	5007527	AT5G17680.1	TNL												1.69509	2.5906
58	Rubwa_g4363.t1	A2	5279095	5280072	AT3G50950.1	N	1.1307	2.72672
59	Rubwa_g4426.t1	A2	5697113	5701421	AT5G17680.1	TNL	1.72886	1.88994	1.31323	3.49082	3.45313		1.35448	4.93092	6.94326	6.65258	7.65582	3.91236	4.40037
60	Rubwa_g4449.t1	A2	5883928	5889195	AT5G36930.1	TNL
61	Rubwa_g4569.t1	A2	6752400	6757656	AT5G17680.1	TNL	2.06161	2.73944	3.54136	9.29012	8.88265	1.32794	2.57022	10.4751	7.80514	9.13537	7.92904	10.0125	11.5689
62	Rubwa_g4694.t1	A2	7691611	7697078	AT5G17680.1	TNL		1.1977		2.32455	3.89334		1.10101	10.3523	12.8017	13.8248	12.9661
63	Rubwa_g4755.t1	A2	8182232	8186047	AT5G18360.1	TNL
64	Rubwa_g4761.t1	A2	8224719	8229489	AT5G17680.1	TN				1.39411				1.83616		1.19837		3.76762	4.20615
65	Rubwa_g4763.t1	A2	8242126	8245779	AT5G17680.1	TN	1.36027	2.18861	1.36797	2.21552	3.2614			2.52817	2.32898	2.58843	2.25717	6.24695	5.43868
66	Rubwa_g4921.t1	A2	9554827	9559222	AT1G50180.1	N	1.42061	1.24837			1.5969			6.26658	8.24356	8.72049	8.89177	1.29548	1.02188
67	Rubwa_g4925.t1	A2	9611661	9616350	AT1G50180.1	N	1.68642	2.04934	1.20827	2.99611	4.17083	1.11628	2.30941	1.97798	1.40916	1.45756	1.3722		1.41654
68	Rubwa_g4946.t1	A2	9776095	9780824	AT5G17680.1	TN	1.69603	2.39932	1.63018	4.11915	4.87708		2.04108	1.14148	1.34063	1.34609	1.16339
69	Rubwa_g4956.t1	A2	9913561	9922352	AT5G17680.1	TNL							1.33732	1.44764	1.03176	1.50964
70	Rubwa_g5288.t1	A2	14272635	14276244	AT5G17680.1	TN	1.35543	1.59909		1.17869	1.96632		1.70875	3.86529	3.61379	3.83636	4.09226	1.54146	1.15358
71	Rubwa_g5318.t1	A2	14513522	14515324	AT3G14470.1	N
72	Rubwa_g5323.t1	A2	14593094	14595865	AT3G14470.1	NL	1.11703
73	Rubwa_g5429.t1	A2	16264142	16268810	AT4G27190.1	NL							1.75158
74	Rubwa_g5801.t1	A2	25496045	25499594	AT5G17680.1	TNL												2.82092	2.01601
75	Rubwa_g5916.t1	A2	26997115	27001092	AT4G11170.1	TNL
76	Rubwa_g5962.t1	A2	27457448	27461382	AT5G17680.1	TNL		1.82179				3.3587	3.74123	4.97105	4.71536	5.28881	3.93007	4.67181	6.92687
77	Rubwa_g5966.t1	A2	27478492	27479600	AT5G17680.1	TN		1.04924	1.24947		1.16841	1.21069		2.85386	3.0226	2.9096	3.29012	2.33044	1.75828
78	Rubwa_g5969.t1	A2	27489643	27492034	AT5G17680.1	TN		3.78698	1.12385			4.73829	4.94876	1.97209	1.91257	1.90287	1.68415	1.66064	1.77691
79	Rubwa_g6025.t1	A2	27925083	27929074	AT5G17680.1	TNL								1.4652	1.6123	1.88521	1.93045	2.42916	3.17132
80	Rubwa_g6119.t1	A2	28966872	28971681	AT4G27190.1	NL				1.43657	1.19299
81	Rubwa_g6165.t2	A2	29275631	29279974	AT5G36930.2	TNL	2.67762	2.07643	1.32835	4.23532	4.65857		1.92683	2.47236	2.27428	3.11548	2.36046	6.19631	6.29566
82	Rubwa_g6165.t1	A2	29276108	29279974	AT5G36930.1	NL
83	Rubwa_g6166.t1	A2	29293788	29297299	AT5G36930.2	NL	1.65103	3.4089	1.90372	2.28009	1.14921	1.19435		1.1234	1.16543	1.0653	1.09635	3.16122	4.07839
84	Rubwa_g6167.t1	A2	29301824	29305857	AT5G36930.2	NL	1.2586	1.58783		1.64659	1.45087			1.30542	1.31726	1.4227	1.17608	2.17691	2.29431
85	Rubwa_g6169.t1	A2	29315793	29319088	AT5G36930.2	NL	1.68646	1.64881	2.745	3.47733	3.07341					1.07163		5.92258	6.41639
86	Rubwa_g6171.t1	A2	29329120	29333649	AT5G36930.2	TNL	1.56528	2.56338		1.54401	2.49299		1.97682	1.14195	1.11085	1.35337	1.28686		1.42448
87	Rubwa_g6176.t1	A2	29358338	29364154	AT4G27190.1	N
88	Rubwa_g6181.t1	A2	29392235	29398309	AT4G27190.1	NL				1.11338				1.35863	1.24716	1.43852	1.44907
89	Rubwa_g6185.t1	A2	29409929	29413336	AT4G27190.1	NL								1.33597	1.01909	1.03035	1.14511
90	Rubwa_g6186.t1	A2	29420671	29427004	AT4G27190.1	NL							1.22405			1.15131
91	Rubwa_g6195.t1	A2	29501559	29506711	AT4G27190.1	NL				1.25578	1.91972		1.32501	1.83869	2.18873	2.24259	2.20805	1.41818	1.41011
92	Rubwa_g6318.t1	A2	30216297	30217709	AT3G14470.1	N	2.76779	6.07106	2.35235	28.0794	56.6332	1.60382	11.3612					8.03634	7.55444
93	Rubwa_g6320.t1	A2	30229130	30230983	AT3G14470.1	N	1.30964	4.66036	1.72454	21.1374	50.5494		2.16387					6.86732	6.19941
94	Rubwa_g6322.t1	A2	30247030	30249942	AT3G14470.1	NL		1.26832		3.92202	7.49712		2.84245	1.11686		1.01979		1.18983
95	Rubwa_g6382.t1	A2	30672347	30677742	AT5G17680.1	TNL	1.57169	1.50689	1.03576	1.95554	1.3182		2.12703	2.09846	1.9899	1.64898	1.64089	3.23417	2.52613
96	Rubwa_g6383.t1	A2	30679968	30685265	AT4G12010.1	TNL	2.7517	2.86935	1.67914	9.05496	7.48411		3.05479	5.08387	6.06159	5.2462	5.06786	10.7402	8.99181
97	Rubwa_g6392.t1	A2	30726476	30730549	AT4G12010.1	TNL	3.76431	4.38212	1.93002	6.45336	28.9464			6.77063	10.6325	14.0185	12.8521	1.76015	1.95811
98	Rubwa_g6492.t1	A2	31321360	31325529	AT5G36930.1	TNL		1.09248		1.06446	1.24741							1.59113	1.17278
99	Rubwa_g6494.t1	A2	31335124	31338835	AT5G36930.1	NL	2.79115	2.56079		1.91818	4.19484							1.60794	1.19183
100	Rubwa_g6535.t1	A2	31778653	31782349	AT5G36930.1	NL					1.52972
101	Rubwa_g6536.t1	A2	31786840	31791005	AT5G36930.2	TNL									1.01625	1.34018		1.40627	1.34195
102	Rubwa_g7459.t1	A2	37026323	37026877	AT4G12010.1	N	1.83965			2.15379	1.10448							1.458	1.60685
103	Rubwa_g7489.t1	A2	37209830	37213255	AT4G12010.1	TNL	5.92718	8.77182	14.0556	16.2734	12.0937	13.6942	15.3412	13.2353	13.3412	11.9649	9.92531	7.42263	8.20432
104	Rubwa_g8797.t1	A2	44156202	44159091	AT4G33300.2	RN	9.84766	5.64493	2.64143	12.3084	11.1453	4.65779	6.83871	3.45749	4.48861	5.1584	2.9362	9.00477	8.25258
105	Rubwa_g8944.t1	A2	44964697	44967573	AT4G33300.2	RN	8.21609	3.72368		10.0551	7.41331	9.29291	14.5702	2.66158	3.51585	3.70972	1.90122	3.5799	3.36211
106	Rubwa_g8980.t1	A3	66132	72553	AT4G27190.1	NL	3.08613	3.05803	7.92631	1.88806		8.24627	4.07876
107	Rubwa_g8985.t1	A3	92532	98704	AT4G27190.1	NL		1.55787	1.54203				1.09857		1.08499	1.11489	1.13456
108	Rubwa_g9198.t1	A3	1712124	1719232	AT4G12010.1	TNL		1.13015	4.01263			3.33138	2.02169			1.01546	1.02108	1.56594	1.33792
109	Rubwa_g9344.t2	A3	2933843	2936845	AT3G14470.1	NL
110	Rubwa_g9694.t1	A3	6216787	6220920	AT3G14470.1	NL	2.21077	2.21081	2.88635	6.31196	6.05546	3.38289	6.05592	2.73776	1.84215	2.33989	1.64655	14.0392	11.7624
111	Rubwa_g9711.t1	A3	6360126	6363845	AT4G27190.1	NL												1.13284	1.00729
112	Rubwa_g9929.t1	A3	8228586	8230566	AT3G14470.1	N					1.17515		1.09742
113	Rubwa_g9962.t2	A3	8570017	8574162	AT3G14470.1	NL	1.27736	1.18613	1.37993	1.43071	2.65245		1.68899	1.40824	1.25421	1.28242	1.41657
114	Rubwa_g9962.t1	A3	8572182	8574162	AT3G14470.1	N
115	Rubwa_g10028.t2	A3	9178516	9180312	AT3G07040.1	NL				1.24791	1.08591		1.16248	2.0914	2.88731	2.85418	3.49276
116	Rubwa_g10038.t1	A3	9257391	9260099	AT3G07040.1	NL
117	Rubwa_g10038.t2	A3	9257391	9260099	AT3G07040.1	NL							1.73767	1.0885	1.33036	1.19709	1.34991
118	Rubwa_g10041.t1	A3	9317935	9320361	AT3G07040.1	NL	1.82238	2.05277	1.9058	4.14856	4.65728	2.89026	5.24805	14.9669	23.1108	22.0776	22.6198	1.14811
119	Rubwa_g10047.t1	A3	9355299	9358554	AT3G07040.1	NL							1.25696	1.29274	1.59881	1.87242	1.56769
120	Rubwa_g10061.t2	A3	9436992	9440207	AT3G14470.1	NL	1.55571	1.88463	2.47675	2.3066	4.20913	2.53188	4.14432	1.1436	1.41095	1.46713	1.10598	2.36095	1.993
121	Rubwa_g10063.t1	A3	9464245	9467289	AT3G14470.1	NL	1.0649	1.28763		1.66226	1.56163	1.29616	1.62469						1.15406
122	Rubwa_g10074.t1	A3	9560300	9563461	AT3G14470.1	NL		1.00449		2.35	2.15494	1.39729	2.1308	1.61799	1.55488	1.64388	1.62942	1.41575	1.04125
123	Rubwa_g10078.t1	A3	9598536	9599633	AT3G14470.1	N					1.08267		1.1585	3.37026	2.994	2.36313	2.39323		1.09228
124	Rubwa_g10082.t1	A3	9631358	9635893	AT3G14470.1	NL							1.01221
125	Rubwa_g10109.t1	A3	9782285	9788533	AT3G14470.1	NL												1.35017
126	Rubwa_g10112.t1	A3	9802622	9803365	AT3G14470.1	N							1.04726
127	Rubwa_g10113.t1	A3	9803386	9803919	AT3G14470.1	N							1.16367		1.23393	1.06664
128	Rubwa_g10204.t1	A3	11020082	11021137	AT3G14470.1	N						1.1395	1.47029		1.05221	1.07875	1.01335
129	Rubwa_g10209.t1	A3	11065006	11068152	AT3G14470.1	NL							1.7737	1.09984
130	Rubwa_g10814.t1	A3	23398689	23402924	AT3G14470.1	NL												1.18427
131	Rubwa_g11164.t1	A3	27433743	27440162	AT4G27190.1	NL				1.05065	1.23348		1.35391	1.95192	1.76182	2.02794	2.07567
132	Rubwa_g11171.t1	A3	27471880	27477048	AT4G27190.1	N					1.06057		1.27113	1.69047	2.47081	2.06747	2.38495
133	Rubwa_g11172.t1	A3	27488490	27489941	AT4G27190.1	N	5.2729	4.36853		10.658	8.81704		5.77035	4.24621	5.18905	5.20978	5.37922	3.235	2.76402
134	Rubwa_g11590.t1	A3	31249817	31253808	AT5G17680.1	TNL	1.16049	1.88517	3.43689	1.17625	1.96875	1.47738	1.60378		1.04565	1.19793	1.11204	1.08213	1.08382
135	Rubwa_g11640.t1	A3	31719530	31723431	AT5G17680.1	TNL												7.842	4.88653
136	Rubwa_g12342.t1	A3	37665534	37671056	AT3G59140.1	NC		1.56501		3.1567	3.36031							1.59236	2.72707
137	Rubwa_g12454.t1	A4	803638	807626	AT5G36930.1	TNL	3.15711	2.47469	1.37186	11.4493	6.66775	4.61242	11.1847					1.34379	2.17891
138	Rubwa_g12458.t1	A4	822968	827139	AT5G17680.1	TNL	1.30842	1.49415	1.00913	3.79156	4.06107	2.11277	6.24301						1.17305
139	Rubwa_g12461.t2	A4	838833	842037	AT5G36930.2	NL	1.70806	2.89044	2.04871	6.12458	5.03947	8.08116	17.388
140	Rubwa_g12464.t1	A4	849428	853402	AT5G36930.1	TNL	1.62068	2.65929	2.74999	14.3052	7.2312	7.86977	14.7139
141	Rubwa_g12468.t1	A4	870686	874634	AT5G17680.1	TNL	1.09279	1.24684		3.15792	3.49786	2.23531	8.12348
142	Rubwa_g12473.t1	A4	922388	926470	AT5G36930.1	TNL	1.68467	2.74512	3.70835	3.78604	4.21424	5.8321	9.89418
143	Rubwa_g12738.t1	A4	3207224	3208312	AT1G50180.1	N	1.55937	1.66442	1.29091	5.43301	8.37769	2.97282	8.61376	1.21534	1.29153	1.17256	1.29124
144	Rubwa_g12928.t1	A4	4848747	4855827	AT4G27190.1	N
145	Rubwa_g12955.t1	A4	5060486	5065063	AT4G27190.1	N	2.36186	2.44213	2.73346	8.41717	13.2902	1.79744	14.951	9.49221	10.392	14.2535	10.0551	8.9469	8.78402
146	Rubwa_g12957.t1	A4	5086914	5091973	AT4G27190.1	NL	2.86386	3.22207	3.66014	13.3645	20.5119	6.75405	35.5183	12.067	12.1869	15.8141	12.102	7.71696	10.5172
147	Rubwa_g12960.t1	A4	5112345	5117549	AT4G27190.1	NL	1.09913	1.69959		2.10853	3.34041	1.69424	6.34114	3.44498	3.32928	4.6272	3.55131	1.8914	2.57571
148	Rubwa_g13401.t1	A4	10511239	10515280	AT5G36930.1	TNL
149	Rubwa_g13401.t2	A4	10511239	10515280	AT5G36930.2	TNL	4.51397	1.87251	2.20499	1.41525	3.04968	2.48319	5.79125					1.07746
150	Rubwa_g13811.t1	A4	19986461	19989325	AT3G14470.1	NL						1.16467	1.79357					1.57388	1.74215
151	Rubwa_g13981.t1	A4	22649657	22655531	AT5G66900.1	RN						1.00204	1.42842		1.0351	1.4414	1.26353
152	Rubwa_g13982.t1	A4	22665499	22669902	AT5G66900.1	RN									1.17653	1.26473	1.09219
153	Rubwa_g13997.t1	A4	22779609	22790094	AT5G66900.1	RN
154	Rubwa_g13998.t1	A4	22809271	22814088	AT5G66900.1	RN
155	Rubwa_g14096.t1	A4	23763581	23771918	AT5G17680.1	TNL								1.86687	1.22892	1.66536	1.17344	3.76952	2.77249
156	Rubwa_g14112.t1	A4	23949232	23954328	AT5G17680.1	TNL
157	Rubwa_g15611.t1	A4	34165988	34167772	AT3G46530.1	N
158	Rubwa_g15684.t1	A4	34558864	34561479	AT5G48620.1	N
159	Rubwa_g16633.t1	A4	39750218	39756947	AT1G27170.1	TNL	1.73964	1.73182	2.6043	5.44813	3.08276	4.32598	3.13978	1.20418	1.09197	1.10423	1.01541	1.99667	1.91086
160	Rubwa_g16635.t1	A4	39765722	39770449	AT1G27170.2	NL	4.25428	3.90408	6.99013	7.74456	7.51575	7.387	9.02038	4.54447	3.23384	4.39101	3.53389	5.62881	6.10021
161	Rubwa_g17051.t1	A5	1392925	1395570	AT3G14470.1	NL
162	Rubwa_g17497.t1	A5	3783273	3787310	AT4G27190.1	N	10.4955	27.3685	37.7637	2.39346	12.3069	16.1635	17.3352	1.29383	1.7645	1.33055	1.41877	2.691	1.582
163	Rubwa_g17561.t1	A5	4182722	4184659	AT5G66900.1	RN		2.19114
164	Rubwa_g17835.t1	A5	5773505	5778217	AT4G27190.1	NL												4.07475	3.72937
165	Rubwa_g17837.t1	A5	5784645	5790166	AT4G27190.1	NL							2.82587			1.01219		1.28612	1.0228
166	Rubwa_g17839.t1	A5	5798268	5808925	AT4G27190.1	TNL
167	Rubwa_g17840.t1	A5	5805828	5808020	AT4G27190.1	NL											1.05677
168	Rubwa_g17978.t1	A5	6840785	6848712	AT4G27190.1	NL	1.0344	1.45104		2.23733	2.5685	1.84031	5.76428	1.71872	2.03336	2.10156	2.06794	3.27273	2.99926
169	Rubwa_g18202.t1	A5	8599801	8605945	AT3G59140.1	NC		1.42848		2.3509	2.04237							7.91378	10.7168
170	Rubwa_g18206.t1	A5	8650477	8655966	AT3G59140.1	N		1.41913		3.90762	2.3322			4.66911	5.24609	5.22719	5.36123	21.2995	20.8794
171	Rubwa_g18989.t1	A5	14391425	14394250	AT3G07040.1	N
172	Rubwa_g19044.t1	A5	14988601	14991468	AT3G14470.1	NL
173	Rubwa_g19056.t1	A5	15075878	15078745	AT3G07040.1	N				1.46448	1.37121		1.11231					1.63713	1.67152
174	Rubwa_g19058.t1	A5	15098394	15101251	AT1G53350.1	N
175	Rubwa_g19058.t2	A5	15098394	15101251	AT3G07040.1	N
176	Rubwa_g19058.t3	A5	15098394	15101251	AT1G50180.1	N
177	Rubwa_g19058.t4	A5	15098394	15101251	AT3G07040.1	N
178	Rubwa_g19059.t1	A5	15134519	15137377	AT3G07040.1	N			1.09812			1.45228
179	Rubwa_g19060.t1	A5	15139927	15143360	AT3G07040.1	N	1.38595	3.79749	1.85433			2.72153	1.25263	1.47409	1.01225	1.50196		1.22368
180	Rubwa_g19061.t1	A5	15147893	15150742	AT3G07040.1	NL	2.66251	3.02933				1.76183		2.08556	3.16493	2.9267	3.28003
181	Rubwa_g19063.t1	A5	15153860	15155338	AT3G07040.1	N	2.27191	3.62344				2.07997	1.04621		1.05276	1.3319	1.07993
182	Rubwa_g19064.t1	A5	15170446	15173286	AT3G07040.1	NL
183	Rubwa_g19065.t1	A5	15179418	15182255	AT3G07040.1	NL								1.77063	2.64106	2.62558	2.89609
184	Rubwa_g19121.t1	A5	15797085	15804508	AT4G27190.1	NL
185	Rubwa_g19124.t1	A5	15823125	15829330	AT4G27190.1	N
186	Rubwa_g19126.t1	A5	15851273	15859252	AT4G27190.1	NL
187	Rubwa_g19127.t1	A5	15873115	15883831	AT4G27190.1	NL	1.96564	4.5093		1.69848	4.37033		1.22932
188	Rubwa_g19132.t1	A5	15917441	15924223	AT4G27190.1	NL		1.02529			1.26383							1.21317	1.12428
189	Rubwa_g19141.t1	A5	16030631	16033150	AT3G50950.1	N	1.88124	1.81361		4.71058	1.40864			1.04793		1.12254		3.69084	3.44537
190	Rubwa_g19186.t1	A5	16368505	16371189	AT5G43470.2	N
191	Rubwa_g19336.t1	A5	17882162	17884007	AT5G17680.1	N
192	Rubwa_g19527.t1	A5	20214749	20218773	AT4G12010.1	TNL	1.67322	1.88487	2.28396	4.49279	4.76562	1.68416	5.57691	12.0221	11.0149	11.9911	10.7347	3.67423	3.91947
193	Rubwa_g19656.t1	A5	22152358	22153758	AT1G50180.1	N													1.16678
194	Rubwa_g19661.t1	A5	22191264	22192622	AT3G50950.1	N					1.19913				1.11251	1.08532	1.23332
195	Rubwa_g19668.t1	A5	22289431	22292157	AT3G50950.1	N								2.75345	1.3619	2.84402	1.82238	4.37004	5.30827
196	Rubwa_g20088.t1	A5	32662892	32665936	AT3G14470.1	NL						1.0742	1.81191	1.38027		1.12118		1.04145
197	Rubwa_g20098.t1	A5	32720941	32724033	AT3G14470.1	NL						1.142	2.05652
198	Rubwa_g20135.t1	A5	33134330	33135118	AT5G17680.1	N
199	Rubwa_g20367.t1	A5	35395671	35398727	AT5G66900.1	RN								1.08437	1.12746	1.11967	1.13533
200	Rubwa_g20615.t1	A5	37990096	37992915	AT3G14470.1	NL												1.2928	1.22125
201	Rubwa_g20825.t1	A5	40138229	40141796	AT3G14470.1	NL								2.67398	2.43898	2.75504	3.04557	1.38573	1.54503
202	Rubwa_g20829.t1	A5	40175297	40178953	AT3G14470.1	NL				1.07525
203	Rubwa_g20832.t1	A5	40197234	40200164	AT3G14470.1	NL
204	Rubwa_g20836.t1	A5	40225195	40228044	AT3G14470.1	NL				1.02745								1.67412	1.32766
205	Rubwa_g20842.t1	A5	40255831	40258216	AT3G14470.1	NL
206	Rubwa_g20842.t2	A5	40255831	40258216	AT3G14470.1	NL
207	Rubwa_g20848.t1	A5	40288383	40291304	AT3G14470.1	NL
208	Rubwa_g20853.t1	A5	40319797	40320687	AT3G14470.1	N
209	Rubwa_g20861.t1	A5	40370654	40373527	AT3G14470.1	NL								1.82815	1.27011	1.64363	1.45587
210	Rubwa_g21484.t1	A6	1521354	1525531	AT5G17680.1	TNL
211	Rubwa_g22513.t1	A6	7882350	7889120	AT3G14470.1	NL		1.49131		2.62755	3.03087		2.67371	4.6487	4.28071	4.90364	4.82307	1.67457	1.36693
212	Rubwa_g22538.t1	A6	8006192	8013628	AT3G14470.1	NL	7.09503	7.91937	1.82256	2.10791	3.77303	2.86602	3.1693	3.18775	3.81415	4.30536	4.33118	3.98236	3.16797
213	Rubwa_g22542.t1	A6	8020054	8029046	AT3G14470.1	NL	11.3406	17.759	13.9111	6.09751	14.9001	6.70161	11.4609	4.18372	5.25767	5.36893	5.66192	5.58976	4.38358
214	Rubwa_g22548.t1	A6	8082246	8086751	AT3G14470.1	NL		1.31919		1.52765	3.11604
215	Rubwa_g23131.t1	A6	13069809	13073574	AT5G66900.1	RNL	1.47382	1.12756		1.20463	1.49693		1.60846
216	Rubwa_g23132.t1	A6	13083590	13086496	AT5G66900.1	RNL
217	Rubwa_g23158.t1	A6	13326463	13328892	AT3G50950.1	N
218	Rubwa_g23379.t1	A6	15792795	15795380	AT3G14470.1	NL
219	Rubwa_g23397.t1	A6	15974386	15975933	AT3G14470.1	NL	1.1443	1.03664						2.45786	3.74536	3.84407	4.34384
220	Rubwa_g23404.t1	A6	16059211	16059594	AT1G12220.2	N	1.42213	3.88761	2.40581	3.34809	2.91114	2.61937	4.32524	2.17812	2.08632	1.32472	1.18489	1.50748	1.17207
221	Rubwa_g23976.t1	A6	27614610	27617348	AT3G14470.1	NL
222	Rubwa_g23982.t1	A6	27701779	27704384	AT5G36930.1	N
223	Rubwa_g24060.t2	A6	28726067	28729288	AT5G17680.1	N
224	Rubwa_g24097.t1	A6	29132222	29135017	AT3G07040.1	NL								1.17359	1.15848	1.2631	1.3064
225	Rubwa_g24099.t1	A6	29178878	29181661	AT3G07040.1	NL	1.06281	1.44081		1.13473	1.30556			2.41258	2.83462	2.5254	3.06038
226	Rubwa_g24111.t1	A6	29343330	29345114	AT3G07040.1	N	1.75996	1.5285		5.07239	2.85004			6.18696	7.80111	7.19436	8.7294
227	Rubwa_g24112.t1	A6	29348851	29351646	AT3G07040.1	NL								4.45894	7.44791	7.20995	7.68112
228	Rubwa_g24259.t1	A6	31006590	31007597	AT3G14470.1	N
229	Rubwa_g24267.t1	A6	31103395	31106232	AT3G14470.1	NL	1.25077	2.45085	1.06154	8.29945	11.1664			2.51456	3.57428	4.29839	3.14536	4.30278	2.77397
230	Rubwa_g24292.t1	A6	31265274	31266317	AT3G14470.1	N	1.42761	3.05388		3.17998	3.92001		2.23438	1.1453	1.78395	1.45004	1.65801	3.10702	2.71392
231	Rubwa_g24302.t1	A6	31318039	31320879	AT3G14470.1	NL		1.43432		1.84531	2.56897			2.67608	4.05797	3.82269	3.83102	5.7556	3.95181
232	Rubwa_g24365.t1	A6	31868376	31869663	AT3G14470.1	N
233	Rubwa_g24365.t2	A6	31868446	31869663	AT3G14470.1	N					1.34144		1.20626		1.94007	1.41368	1.60393	1.18849	1.19035
234	Rubwa_g24371.t1	A6	31890350	31893175	AT3G14470.1	NL	1.72067	2.26324		4.78821	6.65301		2.52985	1.72989	3.70393	3.50526	3.5934	2.07063	1.46935
235	Rubwa_g24452.t1	A6	32622750	32625581	AT3G14470.1	NL
236	Rubwa_g24473.t1	A6	32833210	32833881	AT5G63020.1	N
237	Rubwa_g24498.t1	A6	33000186	33004169	AT3G14470.1	NL	1.453	1.87587	1.15833									1.07972
238	Rubwa_g24552.t1	A6	33388785	33391481	AT5G63020.1	NL	1.63768	1.78747			1.45611
239	Rubwa_g24572.t1	A6	33556712	33559534	AT3G14470.1	NL												1.88739	1.29258
240	Rubwa_g24725.t1	A6	34924725	34925879	AT3G14470.1	N						1.21673	2.55243		1.07519		1.3617	1.39944	1.10107
241	Rubwa_g24767.t1	A6	35236935	35239772	AT3G14470.1	NL
242	Rubwa_g24784.t1	A6	35348862	35349602	AT3G14470.1	N
243	Rubwa_g24786.t1	A6	35357047	35359854	AT3G14470.1	NL
244	Rubwa_g24969.t1	A6	36946215	36949218	AT5G66900.1	RN								7.41257	2.80722	3.85368	3.48508	1.27856
245	Rubwa_g25001.t1	A6	37230233	37234223	AT4G12010.1	TNL	5.57412	8.24143	11.0812	11.5349	11.8245	5.78855	8.71641	12.106	14.2604	13.5809	11.536	9.44305	8.03641
246	Rubwa_g25054.t1	A6	37582541	37588017	AT4G12010.1	TNL				1.03311	1.20558		1.81404	3.67729	2.05376	2.3371	1.40143	1.36836
247	Rubwa_g25554.t1	A6	41314208	41320320	AT2G20900.2	N				1.06957	1.76029		1.09747
248	Rubwa_g25554.t2	A6	41314208	41320320	AT2G20900.2	N
249	Rubwa_g25556.t1	A6	41332712	41337225	AT2G20900.2	N
250	Rubwa_g25556.t2	A6	41332712	41336170	AT2G20900.2	N
251	Rubwa_g25578.t1	A6	41437794	41439186	AT5G17680.1	N
252	Rubwa_g25605.t1	A6	41600131	41606556	AT2G20900.2	N	2.08953	1.66713	2.80323	6.48458	10.4075	1.56166	7.41267	1.93764	3.29541	3.28302	2.99708	4.74416	4.3826
253	Rubwa_g26202.t1	A6	45109973	45112919	AT5G66900.1	RN	2.12706	2.7401		1.68744	3.96798		3.35631		1.18074	1.08012	1.04567	6.8846	5.422
254	Rubwa_g26250.t1	A6	45361437	45364380	AT5G66900.1	RN	1.34928				1.18638		1.05302					1.85336	1.54567
255	Rubwa_g26250.t2	A6	45361437	45364380	AT5G66900.1	RN												2.3647
256	Rubwa_g26272.t1	A6	45594288	45597223	AT5G66900.1	RN							1.04781				1.1055
257	Rubwa_g27035.t1	A6	49606485	49611483	AT5G66900.1	RN	2.06686	2.01097	1.60169	5.69668	7.9529			2.61177	2.99546	3.42225	3.94205
258	Rubwa_g27048.t1	A6	49675396	49678235	AT5G66900.1	RN							1.07112
259	Rubwa_g27110.t1	A6	49975507	49977159	AT5G36930.1	TN
260	Rubwa_g27128.t1	A6	50061124	50062954	AT1G72840.1	TN	1.6798	3.19075		6.33858	1.91176	1.3204	3.68509						1.29414
261	Rubwa_g28421.t1	A7	2413673	2421244	AT4G12010.1	NL
262	Rubwa_g28421.t3	A7	2413673	2425236	AT4G12010.1	TNL
263	Rubwa_g28434.t1	A7	2537073	2540730	AT4G12010.1	NL
264	Rubwa_g28436.t3	A7	2583303	2591080	AT4G12010.1	NL
265	Rubwa_g28556.t1	A7	3400054	3406221	AT5G17680.1	TNL												1.08412	1.08001
266	Rubwa_g28558.t1	A7	3420601	3426745	AT4G12010.1	NL												1.21917	1.65789
267	Rubwa_g28559.t1	A7	3503748	3504314	AT1G17600.1	N	2.11655	1.28965	1.39908	2.09334	2.66483	1.15853	1.88094
268	Rubwa_g28564.t1	A7	3529226	3535218	AT5G17680.1	TNL	1.28848	1.0112		1.90769	1.46193							3.39412	3.08163
269	Rubwa_g28585.t1	A7	3676354	3679773	AT3G14470.1	NL
270	Rubwa_g28624.t1	A7	3982301	3986736	AT5G17680.1	TNL							1.01577	3.78682	5.78343	4.84029	5.25514	1.53386	1.38533
271	Rubwa_g28626.t1	A7	3998554	4004509	AT5G17680.1	TNL
272	Rubwa_g28663.t1	A7	4430073	4436199	AT5G36930.1	TNL
273	Rubwa_g28667.t1	A7	4479765	4483678	AT5G36930.2	N
274	Rubwa_g28726.t1	A7	5134154	5139238	AT3G14470.1	N
275	Rubwa_g28736.t1	A7	5335626	5336039	AT3G14470.1	N
276	Rubwa_g28741.t1	A7	5383635	5386444	AT5G17680.1	TNL
277	Rubwa_g28743.t1	A7	5404065	5404526	AT3G14470.1	N
278	Rubwa_g28796.t1	A7	5795815	5801682	AT5G36930.1	N
279	Rubwa_g28810.t1	A7	5891158	5891844	AT1G50180.1	N
280	Rubwa_g28843.t1	A7	6193057	6193743	AT1G50180.1	N
281	Rubwa_g28942.t1	A7	7081968	7087190	AT1G50180.1	NL
282	Rubwa_g29234.t1	A7	10553593	10557815	AT4G27220.1	TNL													1.00902
283	Rubwa_g29236.t1	A7	10594039	10597517	AT4G27220.1	NL				1.05977
284	Rubwa_g29510.t1	A7	14362799	14365315	AT3G50950.1	N	1.19442	1.00199		1.80109	1.64112		1.98896					3.59501	2.72437
285	Rubwa_g29530.t1	A7	14576714	14585820	AT4G27190.1	N												1.20328	1.05902
286	Rubwa_g29716.t1	A7	21345989	21349912	AT5G17680.1	TNL
287	Rubwa_g29857.t1	A7	23883538	23887016	AT3G14470.1	NL					1.07519	3.07086	5.39733					7.43185	5.27631
288	Rubwa_g29860.t1	A7	23942834	23945215	AT3G14470.1	NL		1.68066	2.12492	1.62532	2.90744							1.59443	1.3529
289	Rubwa_g29861.t1	A7	23942834	23947761	AT3G14470.1	TNL						1.34213	2.52941						1.06035
290	Rubwa_g29861.t2	A7	23942834	23947761	AT3G14470.1	NL
291	Rubwa_g29862.t1	A7	23946179	23947003	AT3G14470.1	N
292	Rubwa_g29878.t1	A7	24277632	24280340	AT5G43470.2	N
293	Rubwa_g29961.t1	A7	25565643	25571449	AT4G12010.1	NL								2.48909	2.41413	3.18079	2.40082	1.72706	1.55145
294	Rubwa_g30136.t1	A7	27630350	27634738	AT3G14470.1	NL
295	Rubwa_g30194.t1	A7	28019079	28023170	AT3G14470.1	NL
296	Rubwa_g30195.t1	A7	28031454	28035494	AT3G14470.1	NL							1.34191	1.13021	1.30471	1.3424	1.52498	2.06094	1.51345
297	Rubwa_g30219.t1	A7	28280778	28284661	AT3G14470.1	NL
298	Rubwa_g30270.t1	A7	28684031	28687486	AT3G14470.1	N
299	Rubwa_g30273.t2	A7	28692979	28696461	AT3G14470.1	NL												3.80667	2.71696
300	Rubwa_g30284.t1	A7	28744255	28747809	AT3G14470.1	NL		1.03406		1.79598	1.88449		3.10203	1.42589	1.22628	1.42341	1.11385	2.01312	1.55985
301	Rubwa_g30286.t1	A7	28755595	28758960	AT3G14470.1	NL				2.30134	2.64973		1.1109	1.59212	1.06965	1.50489		5.93961	3.84878
302	Rubwa_g30301.t1	A7	28864627	28868415	AT3G14470.1	NL	1.3754					1.02893	1.92272					2.19	1.71679
303	Rubwa_g30315.t1	A7	29032058	29035210	AT3G14470.1	NL												1.32144	1.29746
304	Rubwa_g30441.t1	A7	29892322	29895213	AT3G14470.1	NL						1.20969	1.90453
305	Rubwa_g31930.t1	B1	4798438	4802954	AT5G17680.1	TNL		1.12243	3.45134	1.59959	1.63343		1.18092
306	Rubwa_g31995.t1	B1	5160625	5163150	AT3G50950.1	N	1.72362	1.31342	1.11513	2.49696	1.8104		1.45184	1.22727	1.15447	1.26709	1.35224	1.21056	1.24964
307	Rubwa_g32421.t1	B1	7866388	7870548	AT5G17680.1	TNL								1.13413		1.09997		1.4252	1.46867
308	Rubwa_g32553.t1	B1	8547931	8550456	AT3G50950.1	N	1.4498	1.15686		2.27003	1.4356		1.27771	1.25782	1.092	1.49787	1.2067	1.27275	1.18358
309	Rubwa_g32589.t1	B1	8769194	8772568	AT5G66900.1	RN	1.89789	1.77146	8.01366	1.28315	1.62714		2.98498	1.08325				1.95892	2.02445
310	Rubwa_g32590.t1	B1	8774247	8778106	AT5G66900.1	RNL	3.05264	3.13926		2.84712	3.383	1.49204	3.81159	3.79648	3.39438	3.92155	2.78495	5.05955	4.38056
311	Rubwa_g32591.t1	B1	8779642	8783714	AT5G66900.1	RNL
312	Rubwa_g32591.t2	B1	8779642	8783714	AT5G66900.1	RNL		1.03556		1.04954	1.20948			1.3318	1.16356	1.47784	1.14854	1.90126	2.11097
313	Rubwa_g32592.t1	B1	8784942	8788908	AT5G66900.1	RN	3.90874	4.85825	4.79221	6.26925	7.37356	6.91496	10.2885	4.70958	5.83059	6.75454	4.86717	8.41027	6.88478
314	Rubwa_g32593.t1	B1	8789845	8793310	AT5G66900.1	RN	9.96423	17.2846	18.4304	45.3387	20.6262	7.49112	10.0486	6.32665	5.83552	5.15442	2.97147	6.28203	5.61708
315	Rubwa_g32594.t1	B1	8794468	8798400	AT5G66900.1	RN	2.61024	6.01373	3.04258	9.51978	2.3589	1.55189	1.89778	1.5784	1.30294	1.28857		3.37707	3.36661
316	Rubwa_g32597.t1	B1	8805833	8810657	AT5G66900.1	RN	1.70599	1.27311		3.29183				1.88839				7.38735	6.77968
317	Rubwa_g32600.t1	B1	8817763	8821128	AT5G66900.1	RN	2.0089	2.6009	3.86308	9.90923	8.65166	1.23378	1.37551	2.86412	3.80845	4.49279	3.69331	3.46565	3.23936
318	Rubwa_g32601.t1	B1	8822196	8825726	AT5G66900.1	RN
319	Rubwa_g32601.t2	B1	8822196	8825726	AT5G66900.1	RN	1.20913	1.38807	1.08786	3.31762	2.73964			1.11449				1.04986	1.56709
320	Rubwa_g32603.t1	B1	8826535	8833406	AT5G66900.1	RN	1.81491	2.07142	1.83392	3.15302	3.64289			7.04212	5.90234	6.28536	5.79996	3.28404	3.18478
321	Rubwa_g32604.t1	B1	8842047	8845108	AT5G66900.1	RN	2.26632	2.17418	1.52261	11.4162	2.9002	1.87003	3.0392	1.50336	1.14434	1.24105
322	Rubwa_g32605.t1	B1	8849055	8852521	AT5G66900.1	RN	1.33137	1.70799	2.26258	4.38941	1.52945	1.74163	1.87853	2.67376	2.70304	1.91781	1.43837	1.11982	1.10706
323	Rubwa_g32606.t1	B1	8853706	8856834	AT5G66900.1	RN	1.03467						1.54283	2.34934	3.36989	2.73523	1.1612	1.20182	1.85489
324	Rubwa_g32607.t1	B1	8863486	8866465	AT5G66900.1	RN
325	Rubwa_g32607.t2	B1	8863486	8866465	AT5G66900.1	RN	1.57951	2.66099	1.52168	14.1314	3.73201	1.06952	2.16081	1.0957	1.02531
326	Rubwa_g32607.t3	B1	8863552	8866465	AT5G66900.1	RN
327	Rubwa_g32608.t1	B1	8867728	8871298	AT5G66900.1	RNL		1.83523		2.75014	1.20174		3.86702
328	Rubwa_g32620.t1	B1	8951292	8956068	AT5G66900.1	RN
329	Rubwa_g32759.t1	B1	9855465	9863067	AT4G16890.1	TNL	1.45999	1.63159	1.62209	3.26958	2.7467	1.19648	1.44868	5.71995	4.64792	5.32028	4.68841	5.44143	4.76841
330	Rubwa_g32954.t1	B1	11228638	11230448	AT3G50950.1	N				2.00872			1.16386				1.12476
331	Rubwa_g32956.t1	B1	11236559	11237575	AT2G34740.3	N				1.64557	1.57034			18.7588	19.5568	21.3395	21.892	4.74596	4.11062
332	Rubwa_g32957.t1	B1	11237719	11238078	AT4G19060.1	N				1.24902	1.23416			43.7138	47.4375	44.6852	52.0505	25.2571	25.8366
333	Rubwa_g32961.t1	B1	11252591	11254416	AT4G19060.1	N	1.23035			1.25148	1.00986		1.28823	1.45242	1.60853	1.55704	1.87703
334	Rubwa_g33146.t1	B1	13147559	13148647	AT1G61180.2	N
335	Rubwa_g33150.t1	B1	13159963	13167089	AT2G20900.2	N	1.59999	2.08809	3.23823	4.62052	4.47552	1.74082	2.97689	5.18164	6.96202	5.77685	6.62308	3.48837	3.16335
336	Rubwa_g33346.t1	B1	14746066	14750745	AT5G36930.1	NL
337	Rubwa_g33375.t1	B1	15172045	15176029	AT5G17680.1	TN	1.54935	1.12312		1.14632	1.06517	1.20195	2.11485	1.27472	1.10102	1.13653
338	Rubwa_g33657.t1	B1	17641124	17643494	AT3G43810.1	TN	24.6025	45.8521	56.435	7.44745	5.11654	14.58	7.89268	3.31158	4.08294	3.79657	3.34495	13.2875	7.38868
339	Rubwa_g33833.t1	B1	19330209	19335180	AT5G17680.1	TNL	1.39812	1.14357		6.03357	1.68812							2.4481	1.61852
340	Rubwa_g33903.t1	B1	20036711	20041484	AT4G27190.1	NL				1.18675	1.66197		1.06326			1.07608		2.28158	2.02907
341	Rubwa_g34155.t1	B1	23946483	23953554	AT5G36930.2	TNL
342	Rubwa_g34193.t1	B1	24568487	24572140	AT5G66900.1	RN
343	Rubwa_g34195.t1	B1	24593536	24601656	AT5G66900.1	RN		1.82092	1.78778	1.18789	2.3691	1.07898
344	Rubwa_g34790.t1	B2	23861	27969	AT5G17680.1	TNL						3.31502	5.49961	2.65862	1.74529	2.0608	1.55717
345	Rubwa_g34794.t1	B2	44202	45238	AT5G17680.1	TN
346	Rubwa_g34807.t1	B2	133303	137574	AT5G17680.1	TNL
347	Rubwa_g34826.t1	B2	293483	297479	AT5G17680.1	TNL				1.14482					1.06642	1.22844		1.87438	1.95951
348	Rubwa_g34827.t1	B2	299790	304016	AT5G17680.1	TNL
349	Rubwa_g35088.t1	B2	1964150	1969610	AT5G17680.1	TNL	2.17035	2.62485	2.80624	9.35515	10.5998	1.32626	2.03436	13.2666	23.9392	22.2189	22.6095	1.17029
350	Rubwa_g35203.t1	B2	2731108	2736349	AT5G17680.1	TNL	2.54717	2.28307	3.94307	7.56261	8.39706	1.88781	4.28572	16.1317	12.6624	15.9637	12.7242	1.7998	1.82965
351	Rubwa_g35317.t1	B2	3528916	3534178	AT5G17680.1	TNL
352	Rubwa_g35433.t1	B2	4429362	4433016	AT5G17680.1	TNL	1.9702	3.35561	1.53769	2.7756	4.48277	1.22822	2.05021	4.89001	5.19357	5.63194	4.7237	1.20992	1.36882
353	Rubwa_g35436.t1	B2	4453875	4457760	AT5G17680.1	TN	1.9716	2.90206	2.69308	14.1111	6.25608	2.04814	5.31638	5.37121	3.0825	3.53663	2.71993	1.1873	1.12983
354	Rubwa_g35438.t1	B2	4467727	4471470	AT5G17680.1	TN
355	Rubwa_g35442.t1	B2	4495649	4499464	AT5G18360.1	TNL
356	Rubwa_g35484.t1	B2	4740702	4744535	AT5G18360.1	TNL	1.73357			2.14779		2.01102	2.86188	1.23227
357	Rubwa_g35623.t1	B2	6030946	6033609	AT5G17680.1	TN		1.21214		2.39614	1.02657			2.4979	1.17509	1.27379	1.09604	2.62059	2.85874
358	Rubwa_g35626.t1	B2	6074681	6083473	AT5G17680.1	TNL							1.67715	1.85318	1.2464	1.64112
359	Rubwa_g35991.t1	B2	10706418	10710143	AT3G14460.1	NL
360	Rubwa_g35995.t1	B2	10839311	10841299	AT3G14460.1	NL	1.19657
361	Rubwa_g36088.t1	B2	12186286	12187359	AT1G12280.1	N
362	Rubwa_g36089.t2	B2	12187375	12188781	AT4G27190.1	NL
363	Rubwa_g36089.t1	B2	12187684	12188781	AT4G27190.1	NL
364	Rubwa_g36400.t1	B2	20405056	20409094	AT5G17680.1	TNL								1.47953	1.23141	1.45513	1.14281	2.77713	2.34611
365	Rubwa_g36402.t1	B2	20431250	20435286	AT5G17680.1	TNL								1.89321	1.72484	2.20758	1.95103	1.07051	1.1128
366	Rubwa_g36405.t1	B2	20452472	20456389	AT5G17680.1	TN							1.18669	1.51403	1.59704	1.65972	1.30309	1.307	1.37912
367	Rubwa_g36446.t1	B2	21187808	21190561	AT3G07040.1	NL							1.17184	1.85232	2.21408	2.27751	2.50815
368	Rubwa_g36657.t1	B2	23563778	23564551	AT3G07040.1	N									1.0215		1.17769	1.09852	1.15796
369	Rubwa_g36658.t1	B2	23568536	23570530	AT3G07040.1	NL							1.46752	1.08323	2.26976	1.51197	2.09681	1.6096	1.75803
370	Rubwa_g36698.t1	B2	23939103	23941853	AT3G07040.1	NL	6.8724	7.90758	1.47188	10.7867	12.983	1.98755	2.12477	4.43344	3.18885	4.35061	2.58573	12.2294	10.5934
371	Rubwa_g36699.t1	B2	23954073	23956823	AT3G07040.1	NL	1.13956	1.19029		1.19018				1.83963	1.83698	2.26492	1.62743	1.80484	1.80862
372	Rubwa_g36700.t1	B2	23986942	23987970	AT3G07040.1	N		1.20119						1.14159				1.24928
373	Rubwa_g36702.t1	B2	24001568	24004318	AT3G07040.1	NL	3.19613	1.4394		4.72165	1.23642	1.22181	1.51133	5.3317	8.34751	8.70625	4.32328	30.6332	28.3051
374	Rubwa_g36806.t1	B2	24861950	24863893	AT4G27190.1	NL	2.22994	5.02778	13.8552	9.86717	17.6836	8.52664	17.5864	1.64894	1.22414	1.77387	1.46927	2.73884	1.77193
375	Rubwa_g36813.t1	B2	24907418	24909193	AT4G27190.1	N		1.96646		1.62456	4.78216		1.18633	12.834	19.1382	19.948	20.6939	2.62808	2.31503
376	Rubwa_g36814.t1	B2	24909673	24910404	AT5G05400.1	N	2.21228	3.40705	1.54682	2.97068	8.53263		1.4347	11.1705	20.5821	19.8798	23.5164	10.0566	7.20677
377	Rubwa_g36959.t1	B2	25918669	25923477	AT4G27190.1	NL				1.24323	1.0849
378	Rubwa_g37820.t1	B3	5925756	5929510	AT5G36930.1	TN	3.97916	6.45664	23.638	22.0478	22.3476		1.19082	4.46574	4.30487	5.25709	3.89631	2.51546	1.8233
379	Rubwa_g37928.t2	B3	7062841	7066968	AT3G14470.1	NL			1.24181	1.40742	1.6016			2.01861	1.44641	1.70861	1.32751	2.25502	2.40145
380	Rubwa_g38133.t1	B3	8806157	8808037	AT3G14470.1	N				1.32973	1.20634		1.24727
381	Rubwa_g38143.t1	B3	8896149	8899868	AT4G27190.1	NL												1.04967
382	Rubwa_g38160.t1	B3	9039397	9043518	AT3G14470.1	NL	1.70333	1.47007	1.8622	4.98547	4.54375	1.83188	4.22899	1.77193	1.29799	1.58276	1.19681	4.15561	5.69734
383	Rubwa_g38309.t1	B3	11105581	11109723	AT3G14470.1	NL
384	Rubwa_g38333.t1	B3	11197233	11200521	AT4G27190.1	NL		1.62275
385	Rubwa_g38446.t1	B3	12656242	12657762	AT3G14470.1	N	1.22645	1.42678		2.64831	2.48197		1.80004	1.83576	1.68602	1.78911	1.74095	1.42824
386	Rubwa_g38454.t1	B3	12720508	12723552	AT3G14470.1	NL	1.13133			2.38131	1.38736		1.26883
387	Rubwa_g38463.t1	B3	12787136	12790309	AT3G14470.1	NL	2.58905	2.69912	6.90659	12.0655	10.9724	2.12676	4.51045	1.44616	1.86925	1.8774	1.75032	4.46018	5.08363
388	Rubwa_g38466.t1	B3	12812199	12815396	AT3G14470.1	NL	2.45829	1.91575	2.47516	5.72359	5.3591	1.23266	2.48154	1.12835	1.48908	1.43124	1.12836	2.35436	2.18546
389	Rubwa_g38470.t1	B3	12879708	12880910	AT3G14470.1	N	1.58559	2.11398	3.3677	2.50523	5.27541	1.53136	2.608		1.40566	1.15265
390	Rubwa_g38476.t2	B3	12912212	12915286	AT3G14470.1	NL							1.31166
391	Rubwa_g38476.t1	B3	12912506	12915286	AT3G14470.1	NL
392	Rubwa_g38498.t1	B3	13116284	13119772	AT3G14470.1	NL	1.18661	1.30539		3.13518	4.09908							3.20741	2.6594
393	Rubwa_g38543.t1	B3	13649891	13654080	AT5G17680.1	TNL					1.37317	1.94627	2.12804					2.38069	1.69268
394	Rubwa_g39225.t1	B3	28198487	28204292	AT5G17680.1	TN								2.08507	1.5486	1.69072	1.64582
395	Rubwa_g39475.t1	B3	31423670	31433551	AT4G27190.1	N	1.65795	2.44077		6.12639	5.52168	3.4849	4.06767	9.57427	13.8368	15.5545	14.3938
396	Rubwa_g39851.t1	B3	35451414	35455447	AT4G12010.1	TNL	2.3513	2.76624	4.23407	6.63773	5.14126	3.06002	4.53981	3.48447	3.85568	3.67547	3.57298	6.1505	5.18771
397	Rubwa_g39934.t1	B3	36194270	36198682	AT5G17680.1	TNL						1.92611	2.71863	1.33163	1.51342	1.64673	1.47262	1.63031	1.87891
398	Rubwa_g39935.t1	B3	36201779	36205851	AT5G17680.1	TNL						1.92105	2.36013	1.09371	1.01763	1.09831	1.16502	1.72747	1.78101
399	Rubwa_g39984.t1	B3	36852145	36856319	AT5G17680.1	NL												5.95099
400	Rubwa_g39984.t2	B3	36852493	36856934	AT5G17680.1	TNL												4.00108	5.18471
401	Rubwa_g39985.t1	B3	36861494	36865855	AT5G17680.1	TN
402	Rubwa_g39985.t2	B3	36861494	36865940	AT5G17680.1	TN								1.38219	1.13149	1.14728	1.15904	3.41048	4.13329
403	Rubwa_g40272.t1	B3	39026621	39031232	AT4G27190.1	TNL		1.37096		1.83358	2.19957		1.21149					1.34999	1.07819
404	Rubwa_g40274.t1	B3	39032849	39036327	AT4G27190.1	TNL	1.28849	2.75671	1.26195	2.56131	4.21182	1.76369	1.88029			1.20626	1.34546
405	Rubwa_g40533.t1	B3	40735374	40738289	AT5G56220.1	N	1.1811	1.35014		1.82678	2.9262							4.10602	3.55635
406	Rubwa_g40575.t1	B3	40987723	40993486	AT3G59140.1	NC
407	Rubwa_g40611.t1	B3	41225714	41228071	AT3G14470.1	NL
408	Rubwa_g40996.t1	B4	968921	972982	AT5G17680.1	TNL
409	Rubwa_g41004.t1	B4	1013431	1017279	AT1G69550.1	TNL
410	Rubwa_g41012.t1	B4	1064270	1068209	AT1G69550.1	TNL
411	Rubwa_g41488.t1	B4	5635287	5642447	AT4G27190.1	N
412	Rubwa_g41510.t1	B4	5873474	5875765	AT4G27190.1	NL	2.00047	3.68981	4.57139	4.95951	9.18434	6.26339	18.0078	10.0255	10.9632	15.2828	11.7626	7.74163	9.45558
413	Rubwa_g41517.t1	B4	5936764	5939866	AT4G27190.1	NL	1.12158	1.3648		2.71953	3.1505	1.0523	3.87989	2.23368	2.14538	2.66648	1.88823	2.63272	3.7998
414	Rubwa_g41521.t1	B4	5964743	5979429	AT4G27190.1	NL		1.62272		2.22047	2.85195		2.87476	2.19694	2.04302	2.6913	2.2112	2.24306	3.20235
415	Rubwa_g42056.t1	B4	13241618	13245669	AT5G36930.2	TNL									1.09848	1.13976		1.32241	1.14727
416	Rubwa_g42498.t1	B4	26975010	26975981	AT3G14470.1	N								1.73702	1.65812	1.4706	1.85673	1.3835	1.22877
417	Rubwa_g42499.t3	B4	26975997	26977880	AT3G14470.1	NL								1.584	1.83076	2.0739	1.46038	2.15419	1.90555
418	Rubwa_g42766.t1	B4	30595489	30600238	AT5G66900.1	RN
419	Rubwa_g42772.t1	B4	30646088	30656284	AT5G66900.1	RN												7.33448	7.32021
420	Rubwa_g42773.t1	B4	30670287	30683770	AT5G66900.1	RN									1.10225	1.17241	1.13311	5.30928	5.03963
421	Rubwa_g42786.t1	B4	30807224	30813623	AT5G66900.1	RN								1.64318	2.02364	2.44846	2.80928
422	Rubwa_g42861.t1	B4	31595513	31596670	AT3G14460.1	N
423	Rubwa_g42918.t1	B4	32141211	32148568	AT5G17680.1	TNL												5.08668	6.11521
424	Rubwa_g43183.t1	B4	34658870	34661896	AT3G14470.1	NL				1.05518			1.52934		1.12448	1.06998	1.32237
425	Rubwa_g43532.t1	B5	268310	271153	AT3G07040.1	N
426	Rubwa_g43602.t1	B5	923461	936980	AT4G27190.1	NL
427	Rubwa_g43604.t1	B5	976452	977309	AT1G61190.1	N	2.94047	6.94246		2.84273	9.93361		2.45459
428	Rubwa_g43619.t1	B5	1102249	1104768	AT3G50950.1	N	2.13539	3.35071		8.48551	2.86531		1.27717	1.78266	1.1435	1.57103	1.17248	2.59966	2.28111
429	Rubwa_g43673.t1	B5	1455747	1456385	AT1G50180.1	N
430	Rubwa_g43815.t1	B5	2944682	2947435	AT5G17680.1	N							1.05392
431	Rubwa_g44163.t1	B5	7483277	7483759	AT3G14470.1	N
432	Rubwa_g44174.t1	B5	7682859	7685375	AT5G43470.2	N
433	Rubwa_g44178.t1	B5	7717657	7720447	AT3G50950.1	N					1.22252		1.30989	5.95072	8.14748	8.19775	9.50102	1.1967
434	Rubwa_g44185.t1	B5	7787983	7790768	AT3G50950.1	N					1.77359		1.84673	6.28245	9.40647	9.23248	10.6664	9.30647	6.73965
435	Rubwa_g44191.t1	B5	7903967	7904653	AT3G50950.1	N								6.54375	8.28691	9.4708	10.4032
436	Rubwa_g44192.t1	B5	7904687	7906751	AT3G50950.1	N								1.86906	3.18509	3.24303	3.57983
437	Rubwa_g44199.t1	B5	7975153	7975980	AT3G50950.1	N
438	Rubwa_g44211.t1	B5	8270881	8273637	AT3G50950.1	N
439	Rubwa_g44719.t1	B5	20666048	20668438	AT3G14460.1	N						1.48287	3.32803	3.49804	2.35683	2.90487	2.24798	2.69892	2.6014
440	Rubwa_g44730.t2	B5	20820689	20823784	AT3G14470.1	NL					1.05904		1.21203					5.15695	3.74348
441	Rubwa_g44749.t1	B5	21023816	21026671	AT3G14470.1	NL						2.62723	2.34288			1.28553	1.15231
442	Rubwa_g44909.t2	B5	22997391	23001651	AT5G17680.1	TNL	1.40416	1.43044	2.13456	4.20044	2.02685	1.23051	1.95669	7.27836	6.19315	5.19088	4.45883	1.20971	1.40022
443	Rubwa_g44909.t1	B5	22997805	23001651	AT5G17680.1	NL							1.24733	1.64033	1.55808	1.99361	1.21635
444	Rubwa_g44975.t1	B5	23962495	23963975	AT4G27190.1	N
445	Rubwa_g44975.t2	B5	23962564	23963079	AT4G27190.1	N
446	Rubwa_g45040.t1	B5	24852800	24854761	AT3G14470.1	NL
447	Rubwa_g45048.t1	B5	24944872	24946041	AT3G14470.1	N	2.07078	2.60383	5.30996	4.75897	7.76998	2.05922	2.95362
448	Rubwa_g45053.t1	B5	24965882	24968730	AT3G14470.1	NL					1.20659					1.16553
449	Rubwa_g45053.t2	B5	24965882	24968730	AT3G14470.1	NL
450	Rubwa_g45200.t1	B5	26574576	26575799	AT3G14470.1	N								1.33957		1.71215	1.36257	1.03706
451	Rubwa_g45214.t1	B5	26649422	26652292	AT3G14470.1	NL				1.21959								2.25937	2.55631
452	Rubwa_g45217.t1	B5	26673609	26676455	AT3G14470.1	NL		1.39006	1.12296	5.71883	3.41487		1.80744		1.21115	1.37305	1.27854	2.11063	1.92277
453	Rubwa_g45226.t1	B5	26729740	26732619	AT3G14470.1	NL												1.1141	1.47864
454	Rubwa_g45447.t1	B5	28970123	28970611	AT1G61180.1	N
455	Rubwa_g45447.t2	B5	28970135	28970611	AT1G61180.2	N
456	Rubwa_g45447.t3	B5	28970183	28970611	AT1G61180.2	N
457	Rubwa_g45458.t1	B5	29055110	29057959	AT3G14470.1	NL												1.48398	1.3867
458	Rubwa_g45546.t1	B5	29902779	29906975	AT5G17680.1	TNL
459	Rubwa_g46094.t1	B6	1220541	1224581	AT3G14470.1	NL								1.13271	1.45303	1.24758	1.39895
460	Rubwa_g47564.t1	B6	10216378	10220549	AT4G12010.1	TNL				2.99004	1.52586
461	Rubwa_g47632.t1	B6	10595943	10600125	AT5G17680.1	TNL				1.3439
462	Rubwa_g48407.t1	B6	16296223	16299193	AT5G66900.1	RN	2.79655	2.67949	2.73418	6.6532	7.7046	6.1784	11.0404					2.8852	2.12356
463	Rubwa_g48408.t1	B6	16314971	16317877	AT5G66900.1	RNL					1.27626	1.14192	1.91978
464	Rubwa_g48425.t1	B6	16449226	16451745	AT3G50950.1	N								1.31054	1.48354	1.88016	1.94517
465	Rubwa_g48552.t1	B6	17960884	17961174	AT4G05320.8	N	8.81506	4.05445	1.79046						1.0375	1.52929	1.13387		1.55547
466	Rubwa_g48553.t1	B6	17961623	17962618	AT4G19060.1	N
467	Rubwa_g48555.t1	B6	17969508	17973443	AT4G19050.1	NL
468	Rubwa_g48577.t1	B6	18157217	18161158	AT4G19050.1	NL
469	Rubwa_g48577.t2	B6	18157217	18161158	AT4G19050.1	NL
470	Rubwa_g48579.t1	B6	18168052	18169332	AT4G19060.1	N
471	Rubwa_g48658.t1	B6	19052998	19055503	AT3G14470.1	NL						1.88056	4.76007
472	Rubwa_g48659.t1	B6	19053707	19055503	AT3G14470.1	NL						2.27475
473	Rubwa_g48759.t3	B6	20426565	20428556	AT3G14470.1	N													1.0301
474	Rubwa_g48759.t1	B6	20426619	20428556	AT3G14470.1	NL
475	Rubwa_g48776.t2	B6	20683269	20685851	AT3G14470.1	NL
476	Rubwa_g48779.t1	B6	20699122	20699865	AT3G14470.1	N
477	Rubwa_g48791.t1	B6	20818222	20821826	AT5G66900.1	RN
478	Rubwa_g48807.t1	B6	21067978	21068361	AT1G12220.2	N	1.56089	3.72844	2.42405	2.87919	2.49798	2.94427	5.02403	2.2762	2.0488	1.63557	1.24051	1.41919	1.49046
479	Rubwa_g49459.t1	B6	36648640	36651744	AT5G17680.1	N
480	Rubwa_g49463.t1	B6	36773991	36776910	AT5G17680.1	NL
481	Rubwa_g49467.t1	B6	36805656	36806336	AT5G17680.1	N
482	Rubwa_g49554.t1	B6	38153309	38156092	AT3G07040.1	NL	1.01387			1.03167				33.6578	39.4538	40.5866	41.8355	8.80683	7.04772
483	Rubwa_g49555.t1	B6	38212431	38214017	AT3G07040.1	N								10.7275	14.0895	13.1895	13.7415	4.29157	3.99352
484	Rubwa_g49565.t1	B6	38270506	38273289	AT3G07040.1	NL								9.57039	12.0393	12.1186	12.4146	1.37001	1.59608
485	Rubwa_g49573.t1	B6	38339001	38341124	AT3G07040.1	NL								1.12511	1.73658	1.72539	1.61741	2.60153	1.71793
486	Rubwa_g49756.t1	B6	40609998	40615491	AT3G14470.1	NL											1.06944
487	Rubwa_g49759.t1	B6	40638669	40641521	AT3G14470.1	NL			1.15004	1.65066	2.67425		1.6792	1.34688	1.98007	2.36525	2.22753
488	Rubwa_g49766.t1	B6	40679745	40682663	AT3G14470.1	NL							1.02291		1.02327	1.3225	1.05526
489	Rubwa_g49812.t1	B6	41059243	41062113	AT3G14470.1	NL								1.15843	1.29609	1.54773	1.29222
490	Rubwa_g49818.t1	B6	41091691	41093586	AT3G14470.1	NL							2.0003	1.09825	1.4153	1.24047	1.4279
491	Rubwa_g49822.t1	B6	41112245	41115130	AT3G14470.1	NL					1.33609		1.32818	1.04554	1.19186	1.23656	1.36835
492	Rubwa_g49879.t1	B6	41614015	41618307	AT3G14470.1	NL								1.11727	1.13299	1.03387
493	Rubwa_g49910.t1	B6	41935963	41939216	AT5G63020.1	N
494	Rubwa_g49933.t1	B6	42140987	42143683	AT5G63020.1	NL
495	Rubwa_g49959.t1	B6	42377191	42378615	AT3G14470.1	N
496	Rubwa_g50061.t1	B6	43401000	43402288	AT3G14470.1	N
497	Rubwa_g50061.t2	B6	43401000	43403804	AT3G14470.1	NL	1.43667	1.51426		4.15048	4.83339		1.02278		1.4218	1.44344	1.32738	4.23343	6.05746
498	Rubwa_g50118.t1	B6	43875419	43876627	AT3G14470.1	N		1.07748		1.52818	2.93965	1.20804	2.13076	1.16633	1.58321	1.65967	1.67041		1.09246
499	Rubwa_g50123.t1	B6	43896090	43898957	AT3G14470.1	NL		1.03442		1.584	2.0822		1.3173	1.62835	2.58176	2.61489	2.53356	3.41334	4.61528
500	Rubwa_g50124.t1	B6	43902105	43904948	AT3G14460.1	NL	1.45367	2.4367		3.23033	4.81285							1.63132	2.17827
501	Rubwa_g50133.t1	B6	43959050	43960471	AT3G14460.1	NL	1.16904	1.00813		1.2808	1.88355		1.73991		1.02233	1.14076		6.02832	4.96338
502	Rubwa_g50134.t1	B6	43960485	43961303	AT3G14470.1	N	1.71462	2.42152		3.99563	4.71547		2.52165	1.25215	2.1307	1.60397	2.04884	2.75412	2.36988
503	Rubwa_g50145.t1	B6	44013057	44015909	AT3G14470.1	N
504	Rubwa_g50152.t1	B6	44056170	44064768	AT3G14470.1	NL	3.46508	2.6981											1.02669
505	Rubwa_g50181.t1	B6	44335275	44337448	AT3G14470.1	N												1.02104
506	Rubwa_g50190.t1	B6	44411192	44412358	AT3G14470.1	N							1.25551
507	Rubwa_g50200.t1	B6	44442289	44445195	AT3G14470.1	NL
508	Rubwa_g50277.t1	B6	45216100	45217892	AT5G66900.1	RN								17.4749	6.68046	11.9105	11.35
509	Rubwa_g50349.t1	B6	45699089	45704654	AT5G17680.1	TNL	1.82557	3.11243	2.37174	3.43567	4.54228		2.3781	1.29399	1.1357	1.27795
510	Rubwa_g50374.t1	B6	45992833	45996834	AT1G59780.1	NL	1.94752				1.02661		1.09957
511	Rubwa_g50374.t2	B6	45992833	45996696	AT1G59780.1	NL
512	Rubwa_g50728.t1	B6	48703820	48709987	AT2G20900.2	N						2.28348	3.79388
513	Rubwa_g50730.t1	B6	48716139	48720818	AT2G20900.2	N
514	Rubwa_g50750.t1	B6	48827053	48831452	AT5G17680.1	TNL						1.61894	2.5303
515	Rubwa_g50753.t1	B6	48840578	48847718	AT2G20900.2	N							1.26684
516	Rubwa_g51376.t1	B7	4452024	4460439	AT4G12010.1	NL			1.49625	1.9911	1.84647		1.11415					1.09154	1.07555
517	Rubwa_g51378.t1	B7	4513582	4526913	AT4G12010.1	TNL
518	Rubwa_g51492.t1	B7	5399735	5400343	AT5G48770.1	N												1.95328	1.74461
519	Rubwa_g51499.t1	B7	5437574	5442540	AT5G17680.1	NL												1.60099	1.30525
520	Rubwa_g51501.t1	B7	5473968	5479970	AT5G17680.1	TNL	1.5822	1.17989		2.18292	1.7126		1.12598			1.09345		5.17699	4.66447
521	Rubwa_g51525.t1	B7	5629014	5630867	AT3G14470.1	N
522	Rubwa_g51551.t1	B7	5789939	5794908	AT5G17680.1	TNL	1.03805	1.16748
523	Rubwa_g51562.t1	B7	5851529	5856260	AT5G17680.1	TNL												1.23782
524	Rubwa_g51565.t1	B7	5882892	5886542	AT5G17680.1	TNL							1.08588	4.23716	5.49403	5.26086	5.97335	1.87488	1.89183
525	Rubwa_g51575.t1	B7	5944322	5948956	AT5G17680.1	NL
526	Rubwa_g51575.t2	B7	5944322	5948925	AT5G17680.1	NL		1.41317		3.18567	1.35101		1.07009	2.55518	1.79549	2.30521	1.72044	3.10761	2.43867
527	Rubwa_g51630.t1	B7	6532743	6535987	AT3G14470.1	NL								1.04087	1.23617		1.08609	1.50593	1.28765
528	Rubwa_g51685.t1	B7	7207778	7212071	AT3G14470.1	N				1.44149	1.39346		1.08037	1.63111	1.17309	1.69871	1.39448
529	Rubwa_g51728.t1	B7	7545000	7550001	AT5G36930.2	TNL						1.35998	2.16157	2.37792	3.18098	2.76802	3.10697
530	Rubwa_g51731.t1	B7	7568651	7572424	AT5G36930.1	NL
531	Rubwa_g51739.t1	B7	7635636	7641174	AT1G58410.1	N								1.44303	1.0274	1.31559
532	Rubwa_g52130.t1	B7	12289760	12294385	AT4G27190.1	TNL				1.19395	1.18427			3.6571	4.8271	4.69988	4.65118
533	Rubwa_g52131.t1	B7	12309947	12311416	AT4G27190.1	NL	1.40415	1.35502	1.78525	2.7753	3.1224	1.04177	1.61486	4.37165	4.92094	5.74299	5.82544	1.19019
534	Rubwa_g52135.t1	B7	12339261	12343863	AT4G27190.1	TNL				1.09404	1.11638			4.59986	5.78706	6.13909	5.95782	1.09815
535	Rubwa_g52329.t1	B7	14908785	14911304	AT5G17680.1	TN
536	Rubwa_g52365.t1	B7	15555478	15557995	AT3G50950.1	N				1.37863	1.41738			1.2201	1.43098	1.15675	1.17555
537	Rubwa_g52626.t1	B7	23606688	23610790	AT5G44510.1	TNL
538	Rubwa_g52792.t1	B7	26359475	26362020	AT3G14470.1	TN							1.61624
539	Rubwa_g53189.t2	B7	30922196	30926283	AT3G14470.1	NL
540	Rubwa_g53215.t1	B7	31119255	31125346	AT5G17680.1	TNL
541	Rubwa_g53243.t1	B7	31472154	31476491	AT3G14470.1	NL		1.32511		1.11115
542	Rubwa_g53244.t1	B7	31497529	31500984	AT3G14470.1	N								1.42244	1.70102	1.97181	1.7824
543	Rubwa_g53247.t1	B7	31506565	31510593	AT3G14470.1	TN	1.576	2.49488	6.63367	4.47032	6.14328			2.12099	1.88481	2.35829	1.7405
544	Rubwa_g53248.t1	B7	31539169	31542260	AT3G14470.1	N		1.2084	1.6366	1.44651	1.81073			1.03504		1.15977
545	Rubwa_g53249.t2	B7	31553962	31556946	AT3G14470.1	NL		1.10936	1.11268	2.11141	2.86813		2.08761	1.63097	1.32894	1.69508	1.46137	1.13925
546	Rubwa_g53252.t1	B7	31607103	31609424	AT3G14470.1	NL		1.39002		1.36457	2.07686		2.54982	1.19231		1.07504	1.1182
547	Rubwa_g53267.t1	B7	31709203	31712991	AT3G14470.1	NL	1.31405	1.10054		1.19954	1.04839			1.54592	1.6358	1.61326	1.5604
548	Rubwa_g53279.t1	B7	31958756	31963039	AT3G14470.1	NL				1.89853	1.92267			1.61146	1.24068	1.53642	1.34196
549	Rubwa_g53284.t1	B7	32003610	32005124	AT3G14470.1	N	1.03324			2.74091	2.16146			1.11137	1.486	1.05032
550	Rubwa_g53382.t1	B7	32745943	32750102	AT3G14470.1	NL
551	Rubwa_g53890.t1	C1	774921	777075	AT5G48770.1	TN	20.9108	33.9656	27.8049	11.6748	6.98421	32.6148	17.8455	4.33927	5.69617	5.33657	4.04749	8.85121	7.24776
552	Rubwa_g53892.t1	C1	785275	787418	AT3G43810.1	TN	21.8905	43.2424	52.4932	7.03441	4.9437	26.5314	12.6093	4.02637	4.56054	4.55399	3.06529	5.19582	3.36557
553	Rubwa_g53934.t1	C1	1281902	1287356	AT4G12010.1	TN
554	Rubwa_g53938.t1	C1	1298045	1298554	AT5G41550.1	N
555	Rubwa_g53938.t2	C1	1298045	1298371	AT4G12010.1	N
556	Rubwa_g54019.t1	C1	2179336	2184109	AT4G27190.1	NL	1.08744	1.04224		1.48718	2.27486		1.42913	1.16572	1.03353	1.4454	1.13895	2.53078	2.59497
557	Rubwa_g54129.t1	C1	3615085	3617886	AT3G07040.1	NL						1.1787		5.73223	7.73262	8.75682	8.57494		17.3605
558	Rubwa_g54133.t1	C1	3807330	3813269	AT4G27190.1	TNL							2.69309	3.84291	2.42736	3.18239	2.75498	2.9704	4.85823
559	Rubwa_g54269.t1	C1	5461180	5464839	AT5G66900.1	RN
560	Rubwa_g54270.t1	C1	5485539	5487946	AT5G66900.1	RN						1.06134
561	Rubwa_g54964.t1	C2	641381	645496	AT5G36930.1	TNL
562	Rubwa_g54966.t1	C2	653824	657989	AT5G36930.1	TNL					1.09117	1.23094	1.94503					1.34757	1.2929
563	Rubwa_g55440.t1	C2	7843117	7843575	AT3G14470.1	N											1.191
564	Rubwa_g55553.t1	C2	9954207	9958831	AT4G27190.1	NL
565	Rubwa_g55554.t1	C2	9982680	9985571	AT3G14470.1	NL	1.6135	1.55803				1.28299	2.87489	2.96878	3.51954	3.7121	2.54985	2.3501	1.31328
566	Rubwa_g55775.t1	C2	15868350	15872419	AT5G17680.1	TNL								1.69157	1.24286	1.48975	1.57684		1.13987
567	Rubwa_g55783.t1	C2	15944258	15946627	AT4G27190.1	N		1.22187		1.52617	1.53818		1.14952
568	Rubwa_g55810.t2	C2	16336729	16339512	AT3G14470.1	NL
569	Rubwa_g56021.t1	C2	20125980	20127973	AT5G36930.1	TN						1.26987	2.31308	1.65746	1.54377	1.77909	1.37945
570	Rubwa_g56115.t1	C2	21153559	21157233	AT4G27190.1	TNL	1.0792			1.48449	1.79767	1.45761	4.30954	4.38678	3.86889	4.13271	3.83321	3.06127	2.85808
571	Rubwa_g56150.t1	C2	21632780	21636754	AT5G17680.1	TNL	1.51804	2.90073				2.4679	3.02887	2.70775	3.09208	3.22952	2.60825	1.04099
572	Rubwa_g56185.t1	C2	21927711	21932772	AT5G36930.2	TNL						1.42356	2.35334
573	Rubwa_g56213.t1	C2	22243515	22247436	AT5G17680.1	TNL								2.01685	1.14797	1.50034	1.28415
574	Rubwa_g56222.t1	C2	22315059	22319094	AT5G17680.1	TNL								1.2445	1.38695	1.63247	1.87679
575	Rubwa_g56246.t1	C2	22569640	22578916	AT5G36930.2	TNL				1.14078	1.79482	1.45471	2.66518
576	Rubwa_g56305.t1	C2	23237132	23240008	AT3G07040.1	N								1.052	2.04958	1.72121	2.53892
577	Rubwa_g56342.t1	C2	23589849	23592599	AT3G07040.1	NL	1.14007	1.72704		1.20378		1.01363	1.12093	4.81463	5.48413	6.16242	2.86325	7.35984	6.899
578	Rubwa_g56343.t1	C2	23600293	23603043	AT3G07040.1	NL	3.35649	6.34212		3.81815	1.78259	6.93289	8.17019	13.5785	12.0807	13.7581	9.48607	3.80532	3.0996
579	Rubwa_g56432.t1	C2	24270679	24275921	AT4G27190.1	NL	2.03296	2.7439	2.71021	2.89427	5.4547	3.79536	5.07705					1.09769
580	Rubwa_g56435.t1	C2	24347257	24349683	AT4G27190.1	NL	1.21878	1.59173		1.53482	1.74744	1.04912	1.80961
581	Rubwa_g56448.t1	C2	24419019	24424277	AT4G27190.1	NL	2.76927	3.35128	1.29004	3.83385	3.69695	1.94773	3.37138
582	Rubwa_g56561.t1	C2	25272238	25275779	AT4G27190.1	N
583	Rubwa_g56615.t1	C2	25669969	25674374	AT5G36930.1	TNL							1.12841			1.25663	1.20467
584	Rubwa_g56616.t1	C2	25678698	25683216	AT5G36930.1	TNL							1.17041					1.2486	1.21034
585	Rubwa_g56617.t1	C2	25692903	25696539	AT5G36930.1	NL				1.58454	1.65785		3.43366	1.29651	1.19511	1.36736	1.48738	2.35027	2.49228
586	Rubwa_g56624.t1	C2	25751661	25755368	AT4G27190.1	NL						1.11272	2.12974					1.63163	1.28735
587	Rubwa_g56625.t1	C2	25764349	25771326	AT4G27220.1	NL							1.36605					1.02684	1.22618
588	Rubwa_g56633.t1	C2	25822517	25827705	AT4G27190.1	NL
589	Rubwa_g56767.t1	C2	26768992	26771865	AT3G14470.1	NL					1.13918		1.81219
590	Rubwa_g56777.t1	C2	26857395	26860310	AT3G14470.1	NL
591	Rubwa_g56871.t1	C2	27496137	27502674	AT4G12010.1	TNL	1.24632	1.3078	1.07701	1.76883	1.45726	1.31758	4.70709	4.81076	5.31211	4.55613	3.97866	2.35518	2.80456
592	Rubwa_g56949.t1	C2	28036802	28041739	AT5G17680.1	TN						2.98115	6.21607
593	Rubwa_g56963.t1	C2	28169678	28174392	AT1G50180.1	N	1.81635	1.65338	1.22144	1.64517	2.03876	1.44406	1.76826	4.67174	4.47303	5.00947	5.80586
594	Rubwa_g57109.t1	C2	29721610	29725439	AT5G18360.1	TNL									1.30435	1.32811
595	Rubwa_g57145.t1	C2	30162701	30165328	AT5G18360.1	TNL
596	Rubwa_g57151.t1	C2	30225472	30229345	AT5G17680.1	TNL						5.13452	6.15448	3.04488	3.62006	3.7978	3.36065	4.03636	3.05272
597	Rubwa_g57154.t1	C2	30265777	30269895	AT5G17680.1	TNL						1.82219	2.52078	3.46267	3.03235	2.99069	2.72318	2.51149	2.98017
598	Rubwa_g57156.t1	C2	30279624	30283733	AT5G17680.1	TNL	2.22369	1.73221	1.29514	2.79927	2.26836	4.16198	7.84017			1.21743		1.86686	1.76014
599	Rubwa_g57163.t1	C2	30316236	30319893	AT5G17680.1	TNL						1.32499	2.52365	8.82692	9.30135	9.29917	9.31993	1.19641	1.46766
600	Rubwa_g57180.t1	C2	30539856	30545362	AT5G36930.1	TNL
601	Rubwa_g57608.t1	C3	3125719	3131158	AT4G27190.1	N								1.04292	1.06729	1.03302	1.01835
602	Rubwa_g57617.t1	C3	3209483	3210793	AT1G61310.1	N							1.29662	2.41953	2.15815	2.55312	2.11161	4.15597	3.22206
603	Rubwa_g58869.t1	C3	10667711	10670116	AT4G27190.1	NL
604	Rubwa_g58869.t2	C3	10667711	10672393	AT4G27190.1	N
605	Rubwa_g59243.t1	C3	13591984	13595885	AT5G36930.2	TN	5.04233	7.08483	17.0235	22.4707	22.1091	1.77451	5.52887	7.8828	6.65717	8.01781	4.63218	3.48069	2.85797
606	Rubwa_g59477.t2	C3	15821684	15825808	AT3G14470.1	NL	1.27231	2.03085	1.07521	2.40436	3.30087	1.034	3.35498	1.85634	1.26266	1.51879	1.13232
607	Rubwa_g59670.t1	C3	17714424	17718596	AT3G14470.1	NL	1.27598	1.9678	1.17755	2.80251	3.01553	1.19602	3.06912	2.17591	1.77656	2.16929	2.12033	1.80893	1.67608
608	Rubwa_g59762.t1	C3	18627515	18631568	AT5G17680.1	TNL
609	Rubwa_g59762.t2	C3	18627515	18631568	AT5G17680.1	TNL											1.1393	1.03581	1.32381
610	Rubwa_g59911.t1	C3	20186358	20190389	AT5G17680.1	TNL	1.03905		1.24988			5.12734	5.29492					1.63704	1.50486
611	Rubwa_g59983.t1	C3	21006736	21008691	AT3G07040.1	NL		1.2452				1.1477	2.65436	1.02377	1.28793	1.36473	1.38135
612	Rubwa_g60029.t1	C3	21481250	21483967	AT3G07040.1	NL	2.49151	2.98907	1.48543	2.83639	3.1728	2.79447	5.51864	4.85668	6.01734	5.69854	5.91631
613	Rubwa_g60035.t1	C3	21534668	21537379	AT3G07040.1	NL	1.65242	1.76379	2.19875	1.22109	2.9759	8.73216	9.3178	1.10949	1.24585	1.38265	1.01396
614	Rubwa_g60075.t4	C3	21998403	22000643	AT3G14470.1	N							1.32983
615	Rubwa_g60076.t1	C3	22000660	22001460	AT3G14470.1	RN							1.34083
616	Rubwa_g60082.t1	C3	22060894	22064118	AT3G14470.1	NL							1.44406	1.53489	1.4654	1.61026	1.56685	3.32236	2.85632
617	Rubwa_g60084.t1	C3	22081587	22083647	AT3G14470.1	NL					1.09404			1.86861	1.57515	1.79449	1.30782	1.08976	1.56108
618	Rubwa_g60111.t1	C3	22298378	22302362	AT3G14470.1	NL
619	Rubwa_g60112.t1	C3	22307625	22310807	AT3G14470.1	N	1.08878	1.36127	1.22693	4.08565	3.45934	1.87722	3.40584		1.25627	1.23688	1.26282	3.30659	4.22758
620	Rubwa_g60120.t1	C3	22360155	22361396	AT3G14470.1	N	1.19285	1.98522	2.2149	6.66329	6.05952	4.38486	8.33656	1.67268	1.89029	1.41681	1.37716	2.53955	2.38704
621	Rubwa_g60128.t1	C3	22426770	22429814	AT3G14470.1	N	1.24426			2.09481	1.43799		1.06382					1.11593	1.24361
622	Rubwa_g60134.t1	C3	22467436	22470351	AT3G14470.1	NL					1.13125		1.07398
623	Rubwa_g61188.t1	C4	6308561	6312602	AT5G36930.1	TNL	2.11488	2.11651				1.0061	1.77472
624	Rubwa_g61188.t2	C4	6308561	6312602	AT5G36930.1	TNL	2.29697	2.20504	2.19489	1.93909	3.71478	1.74026	3.25556
625	Rubwa_g61602.t1	C4	15448290	15451157	AT3G14470.1	NL											1.14291		1.07032
626	Rubwa_g61811.t1	C4	18149708	18159892	AT5G66900.1	N
627	Rubwa_g61823.t1	C4	18240786	18246199	AT5G66900.1	RN												3.4967	3.49913
628	Rubwa_g61834.t1	C4	18393525	18397943	AT5G66900.1	N
629	Rubwa_g61882.t1	C4	18851424	18852548	AT3G14470.1	N
630	Rubwa_g61938.t1	C4	19620046	19627916	AT5G17680.1	NL												1.66684	2.40257
631	Rubwa_g61947.t1	C4	19757361	19763153	AT5G17680.1	TNL
632	Rubwa_g61972.t1	C4	20017808	20019400	AT3G14460.1	N	1.72737	2.10295		2.51087	3.94374		1.52976	3.77237	4.54571	3.98618	5.06763
633	Rubwa_g61976.t1	C4	20063035	20064616	AT3G14460.1	N	1.90449	2.46513		2.07764	2.71692			3.13464	3.0643	3.01547	3.2936	1.56913	1.28743
634	Rubwa_g62306.t1	C5	933418	936060	AT3G14470.1	NL
635	Rubwa_g62775.t1	C5	3517718	3519652	AT5G66900.1	RN		1.41502
636	Rubwa_g63401.t1	C5	7030730	7036289	AT3G59140.1	NC				1.81944	1.31342							2.00306	2.8231
637	Rubwa_g63428.t1	C5	7191407	7196809	AT3G59140.1	N	1.89466	4.77673		8.33988	8.06977		3.9462	10.0678	9.86029	10.5834	10.2803	19.1916	18.876
638	Rubwa_g63436.t1	C5	7262605	7273654	AT3G59140.1	NC					1.00893							3.43025	4.00153
639	Rubwa_g63436.t2	C5	7262605	7273654	AT3G59140.1	NC
640	Rubwa_g63724.t1	C5	9164871	9166223	AT1G61190.1	N	1.37064	1.59897		1.94616	2.35142	1.14354	4.02135	5.02935	6.42005	5.44506	6.25715
641	Rubwa_g63940.t1	C5	10674096	10681728	AT4G27190.1	TNL	4.08588	5.14932	1.66043	14.2909	17.2805	2.28872	12.7485	2.68764	2.64828	3.59099	2.7567	12.484	13.8344
642	Rubwa_g64062.t1	C5	11517797	11526999	AT4G27190.1	NL
643	Rubwa_g64064.t1	C5	11551539	11558532	AT4G27190.1	TN	1.33549	2.20019		2.36089	3.30388		2.457	1.82929	1.38298	1.68731	1.61915
644	Rubwa_g64585.t1	C5	15530695	15533538	AT3G07040.1	N
645	Rubwa_g64640.t1	C5	16089672	16094029	AT4G12010.1	TNL							1.04395
646	Rubwa_g64659.t1	C5	16193831	16196698	AT3G07040.1	N					1.0665
647	Rubwa_g64662.t1	C5	16225850	16228708	AT3G07040.1	N
648	Rubwa_g64663.t1	C5	16234989	16237847	AT3G07040.1	N	1.01949	2.43205	3.07037	1.35098		2.12679	1.45799
649	Rubwa_g64664.t1	C5	16240273	16243707	AT3G07040.1	N	2.8219	5.22425	6.40971	4.27192	2.25053	5.00798	1.39613	9.83298	3.48459	8.57022	3.23236	2.26326	1.65427
650	Rubwa_g64667.t1	C5	16248159	16251007	AT3G07040.1	NL	1.83069	2.8832				1.70044		2.11966	3.20822	3.29231	3.22597
651	Rubwa_g64667.t2	C5	16248159	16251007	AT3G07040.1	N
652	Rubwa_g64667.t3	C5	16248159	16251007	AT3G07040.1	N
653	Rubwa_g64667.t4	C5	16248159	16251007	AT5G35450.1	N
654	Rubwa_g64668.t1	C5	16252749	16255601	AT3G07040.1	NL	4.65808	4.66026				3.23496	1.28908		1.95973	1.61909	1.73418
655	Rubwa_g64671.t1	C5	16300922	16303759	AT3G07040.1	NL								3.36415	4.34047	4.11709	4.80761
656	Rubwa_g64722.t1	C5	16759967	16767442	AT4G27190.1	N	3.33807	3.53276		2.31601	5.69155		2.93884	14.1126	17.2181	17.9476	19.7655
657	Rubwa_g64733.t1	C5	16885185	16890111	AT4G27190.1	NL
658	Rubwa_g64740.t1	C5	16990920	16993439	AT3G50950.1	N	2.41517	3.94563		9.35313	3.15467		1.74763	1.93378	1.32414	1.81069	1.32118	1.98481	1.6662
659	Rubwa_g64910.t1	C5	18525638	18530329	AT5G17680.1	TNL	3.19048	2.81748	3.34933	11.4309	9.14636	2.33323	6.46016	3.18089	2.78007	3.57088	3.1442	1.72109	2.53714
660	Rubwa_g64967.t1	C5	19070953	19074812	AT5G17680.1	NL
661	Rubwa_g65502.t1	C6	2299999	2304085	AT5G17680.1	TNL						1.86569	5.27295	2.11443	2.21603	2.57966	3.19116
662	Rubwa_g65670.t1	C6	3167420	3171594	AT5G17680.1	TNL
663	Rubwa_g65999.t1	C6	5526266	5531221	AT3G14470.1	NL								2.82883	3.1627	3.47789	3.35684	1.52316	1.22611
664	Rubwa_g66017.t1	C6	5614930	5621369	AT3G14470.1	N								1.04423	1.07277	1.31215	1.28791
665	Rubwa_g66281.t1	C6	7554613	7562040	AT3G14470.1	NL	4.23983	3.60298	1.03651	1.38651	1.94269	1.5686	2.37972	9.64616	11.7029	13.08	12.8213	4.62644	3.79394
666	Rubwa_g66298.t1	C6	7699635	7708735	AT3G14470.1	NL						2.37541	1.77044
667	Rubwa_g66298.t2	C6	7699635	7708735	AT3G14470.1	NL						1.77376	2.69658
668	Rubwa_g66909.t1	C6	14188663	14189919	AT5G45490.2	N
669	Rubwa_g66911.t1	C6	14206703	14210602	AT4G19050.1	NL
670	Rubwa_g67040.t1	C6	15486604	15489180	AT3G14470.1	NL						2.6736	4.20029	1.00393		1.01805	1.07324
671	Rubwa_g67095.t2	C6	16265860	16268391	AT3G14470.1	NL
672	Rubwa_g67112.t2	C6	16588260	16590836	AT3G14470.1	NL
673	Rubwa_g67130.t1	C6	16798521	16801097	AT3G14470.1	NL
674	Rubwa_g67132.t1	C6	16844590	16846068	AT3G14470.1	N
675	Rubwa_g67197.t1	C6	17421045	17424648	AT5G66900.1	RN
676	Rubwa_g67427.t1	C6	21325394	21330909	AT4G27220.1	N							2.54863
677	Rubwa_g67885.t2	C6	31677560	31679518	AT3G07040.1	NL								6.60732	8.47102	8.21084	8.80923	1.64796	1.5976
678	Rubwa_g67886.t1	C6	31717730	31718950	AT3G07040.1	N								1.17115	1.40861	1.46725	1.44064	2.20985	1.99498
679	Rubwa_g68001.t1	C6	33024379	33027249	AT3G14470.1	NL										1.03296
680	Rubwa_g68036.t1	C6	33281163	33282146	AT3G14470.1	N
681	Rubwa_g68037.t2	C6	33282284	33283951	AT3G14470.1	NL
682	Rubwa_g68039.t1	C6	33299636	33302515	AT3G14470.1	NL				1.20878	1.58229	1.53965	3.01725		1.25482	1.34948	1.42956
683	Rubwa_g68046.t1	C6	33392424	33395363	AT3G14470.1	NL				1.2207	1.38514			1.26854	1.30828	1.42969	1.62157
684	Rubwa_g68049.t1	C6	33409792	33412674	AT3G14470.1	NL				1.76524	2.98605		1.78357	1.60982	2.54986	2.42851	2.8648
685	Rubwa_g68530.t3	C7	3189990	3203699	AT4G12010.1	TNL
686	Rubwa_g68539.t1	C7	3365915	3379259	AT4G12010.1	TNL							1.04934	1.84512	1.06815	1.37228	1.03357	1.92046	1.25145
687	Rubwa_g68540.t2	C7	3408277	3418832	AT4G12010.1	TNL
688	Rubwa_g68658.t1	C7	4306061	4312110	AT4G12010.1	TNL						1.33732						1.27536	1.55263
689	Rubwa_g68665.t1	C7	4400352	4406392	AT5G17680.1	TNL	1.51126			4.43889	2.07645	1.12971	4.15427	1.9167	1.6093	1.8027	1.02428	19.6675	19.3138
690	Rubwa_g68666.t1	C7	4432600	4439973	AT4G12010.1	TNL
691	Rubwa_g68667.t1	C7	4442358	4450212	AT4G12010.1	TNL		1.38179				1.02958	1.15429
692	Rubwa_g68695.t1	C7	4656660	4660076	AT3G14470.1	NL
693	Rubwa_g68699.t1	C7	4679984	4681084	AT3G14470.1	N
694	Rubwa_g68722.t1	C7	4843663	4848110	AT5G17680.1	TNL	1.21114	1.12211		1.42117	1.41413	1.06131	1.6388	2.47463	3.93214	3.49304	3.39945	2.36118	1.81949
695	Rubwa_g68725.t1	C7	4861349	4865841	AT5G17680.1	TNL		1.02053		2.41932	1.91096		1.63942	1.5694	1.72941	1.83032	1.55223	2.18261	2.03754
696	Rubwa_g68737.t1	C7	4957793	4963611	AT5G17680.1	TNL	1.19093	1.04346	1.05687	2.06571	1.612	1.51837	2.26391	3.80586	2.76745	3.44983	2.22996	4.66908	4.13368
697	Rubwa_g68740.t1	C7	4985654	4991410	AT5G17680.1	TNL	1.46734	1.64287		1.53344	1.80378	1.03494	1.95693	2.51403	2.09933	2.63799	1.73308	4.12082	4.67475
698	Rubwa_g68741.t1	C7	5011833	5017144	AT5G17680.1	NL				1.24057	1.28641		1.57143	1.45641	1.07027	1.36281	1.18894	1.89845	1.54441
699	Rubwa_g68802.t1	C7	5584988	5588232	AT3G14470.1	NL							1.18903	2.07828	1.86288	1.58684	1.84918
700	Rubwa_g68855.t1	C7	6618342	6619199	AT3G14470.1	N								2.41787	2.86025	2.30594	2.69232
701	Rubwa_g68856.t3	C7	6619302	6621719	AT3G14470.1	NL									1.17956	1.20223	1.21799
702	Rubwa_g68861.t1	C7	6661619	6665716	AT3G14470.1	TN
703	Rubwa_g68864.t1	C7	6671193	6672440	AT3G14470.1	TN	1.87922	2.9045	1.60992	4.01498	4.66611	3.44993	5.0738	2.92261	3.59731	3.74494	3.16533	2.14669	1.88518
704	Rubwa_g68865.t2	C7	6672470	6674887	AT3G14470.1	NL	2.70037	3.41128	1.76415	5.23309	5.43894	2.25587	4.35472	5.2939	5.20542	7.42177	4.85762	2.46006	2.13925
705	Rubwa_g68874.t1	C7	6725423	6728942	AT3G14470.1	N						1.21494	1.58142	1.14957	1.27746	1.17617	1.15842
706	Rubwa_g68876.t2	C7	6733267	6737436	AT3G14470.1	NL	2.12878	2.13182	2.13696	4.10712	5.3296	2.15883	3.64168	3.3328	3.36124	3.96255	3.91702	2.53602	1.96827
707	Rubwa_g68920.t1	C7	7082603	7087591	AT5G36930.1	TNL
708	Rubwa_g69418.t1	C7	13205258	13209432	AT5G36930.1	TNL													1.00693
709	Rubwa_g69423.t1	C7	13252393	13256991	AT4G27190.1	TNL	1.75693	1.44087	2.15518	2.8709	2.72932	3.05054	4.88201	7.90175	9.94379	9.89476	9.83211
710	Rubwa_g69478.t1	C7	13887551	13888063	AT3G14470.1	N
711	Rubwa_g69527.t1	C7	14348368	14349042	AT3G14470.1	N												1.67237	1.1233
712	Rubwa_g69629.t1	C7	15837538	15844802	AT4G12010.1	TNL
713	Rubwa_g69648.t1	C7	16024505	16028964	AT5G17680.1	TNL	1.33334	1.1361	1.13094	2.06065	1.78667	1.09885	2.53919	3.32967	3.71276	4.27938	4.38649
714	Rubwa_g69658.t1	C7	16158447	16160963	AT3G50950.1	N	1.81578	1.27097		2.28473	2.68166		2.81425	4.56588	3.98482	4.16771	3.81422	4.91075	4.83629
715	Rubwa_g69673.t1	C7	16287573	16296059	AT4G27220.1	N	1.63537			4.54066
716	Rubwa_g69673.t2	C7	16287573	16296059	AT4G27190.1	N	2.17379	3.16104		4.68915	6.45225		7.52593
717	Rubwa_g69674.t1	C7	16296111	16297058	AT1G12280.1	N
718	Rubwa_g69744.t1	C7	18379152	18383226	AT5G17680.1	TNL
719	Rubwa_g69863.t1	C7	20427270	20430224	AT5G17680.1	NL								1.24852	2.81238	2.71774	2.25092
720	Rubwa_g70147.t1	C7	23660043	23664380	AT3G14470.1	NL	1.20238	1.48749			1.80756		1.591	1.07835	1.15687	1.20538	1.2816	1.48436	1.62272
721	Rubwa_g70248.t1	C7	24441972	24443075	AT3G14470.1	N
722	Rubwa_g70252.t1	C7	24511041	24515081	AT3G14470.1	NL		1.0549			1.28839		1.01571	3.02849	2.48844	3.39202	2.5088	1.18438	1.21644
723	Rubwa_g70313.t1	C7	25003219	25007532	AT3G14470.1	NL
724	Rubwa_g70315.t1	C7	25027739	25028836	AT3G14470.1	N
725	Rubwa_g70318.t1	C7	25032781	25036876	AT3G14470.1	TNL		1.22027		1.45514	2.3237	1.29285	1.26537		1.36803	1.21962	1.10928
726	Rubwa_g70321.t1	C7	25058115	25059566	AT3G14470.1	N	2.21424	4.59291	1.59704	11.9916	14.1028	1.64958	4.40053	6.49366	3.50174	5.47851	4.93804	2.69689	2.63409
727	Rubwa_g70339.t1	C7	25189810	25193580	AT3G14470.1	NL	1.44974	1.38507	1.02408	1.68397	1.33397		1.17708	1.74991	1.79468	1.82011	1.94159	1.38511	1.00762
728	Rubwa_g70351.t1	C7	25323064	25327275	AT3G14470.1	NL		1.29198		2.49619	2.19188			4.02612	4.23719	4.46613	4.06895	2.04101	1.75763
729	Rubwa_g70355.t1	C7	25353492	25354562	AT3G14470.1	N	2.99219	2.86471		5.20346	4.56466		2.225	1.23779		1.2166	1.04996	1.14191
730	Rubwa_g70475.t1	C7	26456823	26460594	AT3G14470.1	NL
731	Rubwa_g70641.t1	C7	27448119	27450968	AT3G14470.1	NL	2.69805	1.96874	4.77626	3.88303	7.13248		1.02412
732	Rubwa_g70643.t1	C7	27465070	27467988	AT3G14470.1	NL				2.32628	2.5015
733	Rubwa_g71043.t1	C7	29914475	29918665	AT3G14470.1	NL				1.81074	1.57198	2.24095	6.91877	1.55236	1.75277	1.81094	1.66089	5.39924	4.31536
734	Rubwa_g71150.t1	C7	30485611	30489777	AT3G14470.1	NL
735	Rubwa_g71191.t1	C7	30701419	30704253	AT3G07040.1	N	1.36563	1.44672			1.17529		1.30964
736	Rubwa_g71210.t1	C7	30818427	30826928	AT5G17680.1	TNL							1.16168
737	Rubwa_g71839.t1	D1	1066276	1071743	AT4G12010.1	TN
738	Rubwa_g71841.t1	D1	1115840	1120547	AT5G17680.1	TNL
739	Rubwa_g71842.t1	D1	1125536	1129459	AT4G12010.1	NL
740	Rubwa_g71860.t1	D1	1344866	1350320	AT4G12010.1	TN
741	Rubwa_g71864.t1	D1	1374369	1380573	AT4G12010.1	TNL													1.10869
742	Rubwa_g71866.t1	D1	1392138	1397570	AT4G12010.1	TN
743	Rubwa_g72020.t1	D1	2955078	2956745	AT1G12220.2	N	1.3009	1.64503		1.68454	2.47854							3.494	3.6729
744	Rubwa_g72105.t1	D1	4166877	4169290	AT5G66900.1	RN						1.24407
745	Rubwa_g72105.t2	D1	4166877	4169308	AT5G66900.1	RN						1.61511
746	Rubwa_g72106.t1	D1	4183612	4187259	AT5G66900.1	RN
747	Rubwa_g72888.t1	D3	922411	926492	AT5G17680.1	TNL		1.14554	1.77694		1.0237	1.32582	1.26486	1.1677	1.20531	1.23033	1.15656
748	Rubwa_g73205.t1	D3	3201525	3206131	AT4G27190.1	TNL
749	Rubwa_g73731.t1	D4	714129	724394	AT5G17680.1	TNL	1.02883	1.10715		2.86827	2.48748		1.33497	2.79731	3.47818	3.12647	3.21296		1.27918
750	Rubwa_g73734.t1	D4	742528	746443	AT5G17680.1	NL	2.38433	3.8069	3.68146	8.93042	9.22198	4.28761	8.01425	12.6953	17.4917	18.4021	14.0247
751	Rubwa_g74231.t1	D4	5365174	5370460	AT4G27190.1	N		1.36181	1.08479	1.64189	2.97721	1.50087	5.06908	3.34887	3.06241	4.17149	3.07144	1.60779	1.45885
752	Rubwa_g74233.t1	D4	5381023	5387735	AT4G27190.1	NL	1.29531	1.64542	2.68814	3.10263	5.3988	2.74633	8.60865	4.01983	3.98199	5.39492	4.04449	1.50998	2.09922
753	Rubwa_g74237.t1	D4	5425866	5426990	AT1G15890.1	N				1.03747	2.20227		2.79999	1.44264	1.57252	2.10577	1.42527
754	Rubwa_g74239.t1	D4	5438748	5443809	AT4G27190.1	NL					1.04495		1.26921
755	Rubwa_g74240.t1	D4	5454703	5459915	AT4G27190.1	NL	1.74569	4.09684	1.03785	8.68457	7.66486	2.53779	13.7329	4.59388	4.46809	5.95887	4.35624	1.03207	1.30648
756	Rubwa_g74248.t1	D4	5489912	5494771	AT4G27190.1	NL	1.26321	2.53646		3.06175	5.82162	1.14559	6.61925	6.05023	4.68529	5.90698	4.63055	1.1764	1.29683
757	Rubwa_g74778.t1	D4	13083165	13087206	AT5G36930.2	TNL	1.31098	1.35753	1.70707	1.32016	2.28342	2.0124	2.60613
758	Rubwa_g75110.t1	D4	21524788	21527268	AT3G14470.1	NL
759	Rubwa_g75383.t1	D4	25014496	25019689	AT5G66900.1	RN
760	Rubwa_g75387.t1	D4	25037891	25049047	AT5G66900.1	N												1.26001	1.11342
761	Rubwa_g75389.t1	D4	25096969	25102944	AT5G66900.1	N
762	Rubwa_g75451.t1	D4	25799304	25800464	AT3G14470.1	N
763	Rubwa_g75465.t1	D4	25898993	25903236	AT5G17680.1	TNL
764	Rubwa_g75509.t1	D4	26558444	26563573	AT5G17680.1	TNL
765	Rubwa_g75544.t1	D4	26987281	26988444	AT3G14470.1	N
766	Rubwa_g75549.t1	D4	27038312	27039019	AT3G14470.1	N	5.21289	6.80305	4.73533	3.75868	8.40422	4.54371	6.14224	3.42923	3.92879	4.52359	4.53506		1.46845
767	Rubwa_g75553.t1	D4	27095863	27096705	AT3G14470.1	N		1.98861		1.07072	2.07385			1.66255	1.12018	1.2077	1.25354
768	Rubwa_g75783.t1	D4	28964859	28967882	AT3G14470.1	NL								2.29368	2.42899	2.41826	2.50145	1.17004	1.23154
769	Rubwa_g76260.t1	D5	3648885	3650420	AT3G46530.1	N										1.10744
770	Rubwa_g76264.t1	D5	3683412	3686194	AT3G50950.1	N							1.12622	8.59381	13.232	13.1869	15.7228
771	Rubwa_g76266.t1	D5	3729176	3730486	AT3G50950.1	N
772	Rubwa_g76271.t1	D5	3772928	3773605	AT3G50950.1	N
773	Rubwa_g76271.t2	D5	3772973	3773605	AT3G50950.1	N
774	Rubwa_g76334.t1	D5	4815205	4816230	AT3G14470.1	N
775	Rubwa_g76338.t1	D5	4843237	4845885	AT3G14470.1	NL	1.04362			1.09434	1.78098		1.45432		1.15713		1.26712
776	Rubwa_g76346.t1	D5	4892532	4893488	AT3G14470.1	N
777	Rubwa_g76347.t1	D5	4893518	4895721	AT3G14470.1	NL
778	Rubwa_g76351.t1	D5	4910583	4913564	AT3G14470.1	NL		1.56872		2.87092	2.27207		1.23825	3.09662	3.32621	3.67124	3.66325
779	Rubwa_g76357.t1	D5	4937922	4939136	AT3G14470.1	N	1.41096	1.78683		4.1453	3.78331		1.4762	3.96669	3.50936	4.16634	4.30966
780	Rubwa_g76456.t2	D5	6104545	6107472	AT3G14470.1	NL	2.29281	3.29295		3.17738	5.02288	2.08134	5.49101	4.77967	4.4767	5.20789	4.75785
781	Rubwa_g76607.t1	D5	7784875	7787938	AT5G66900.1	RN
782	Rubwa_g76718.t1	D5	8779931	8781340	AT4G27220.1	NL							1.31297
783	Rubwa_g76937.t1	D6	545721	548625	AT5G66900.1	RNL							1.34358
784	Rubwa_g76952.t1	D6	665991	667433	AT3G50950.1	N											1.02199
785	Rubwa_g76986.t1	D6	1083945	1085288	AT4G19060.1	N
786	Rubwa_g76990.t1	D6	1099320	1103267	AT4G19050.1	NL
787	Rubwa_g76990.t2	D6	1099320	1103267	AT4G19050.1	NL
788	Rubwa_g77076.t1	D6	1966928	1969642	AT3G14470.1	NL						1.23216	1.51909
789	Rubwa_g77196.t1	D6	3364783	3365124	AT4G27190.1	N
790	Rubwa_g77201.t1	D6	3434579	3437164	AT3G14470.1	NL
791	Rubwa_g77227.t1	D6	3616641	3620244	AT5G66900.1	RN
792	Rubwa_g77245.t1	D6	3852092	3855697	AT5G66900.1	RN
793	Rubwa_g77262.t1	D6	4114400	4114783	AT1G12220.2	N	1.36315	3.14259	2.32782	2.44764	1.73249	3.91403	5.18776				1.09133	1.4158
794	Rubwa_g77735.t1	D6	14172985	14178794	AT5G11250.1	TNL	1.52498	2.11903	3.85984	2.48241	4.13129	3.15193	3.42327					4.78957	3.47963
795	Rubwa_g77740.t1	D6	14245495	14250453	AT5G17680.1	TNL				1.31344	1.24301		1.55456					2.38946	1.90856
796	Rubwa_g77900.t1	D6	16867990	16869897	AT5G17680.1	N
797	Rubwa_g77905.t1	D6	16903800	16908223	AT5G17680.1	N
798	Rubwa_g77998.t1	D6	18054457	18055014	AT3G07040.1	N	1.39205							13.8828	16.6437	16.498	19.5037	1.88999	2.27099
799	Rubwa_g78001.t1	D6	18140521	18142035	AT3G07040.1	N								1.51078	2.26605	2.18847	2.26863
800	Rubwa_g78004.t1	D6	18173028	18175823	AT3G07040.1	NL								1.13359	1.84588	1.86089	1.85333	2.33672	1.95457
801	Rubwa_g78043.t1	D6	18575500	18577276	AT5G66900.1	RN	1.86867	1.31444	3.774	2.32398	3.74776	1.6406	6.325					2.73121	2.08134
802	Rubwa_g78198.t1	D6	20145063	20147930	AT3G14470.1	NL			1.05709	10.0931	3.90054	1.63733	3.49504	1.03331	1.39504	1.40616	1.32305	1.87774	1.4441
803	Rubwa_g78202.t1	D6	20174715	20176475	AT3G14470.1	NL
804	Rubwa_g78276.t1	D6	20967201	20970092	AT3G14470.1	NL							2.04769	1.55281	1.88933	1.664	1.98218
805	Rubwa_g78279.t1	D6	20982688	20985642	AT3G14470.1	NL					1.15898		1.01305		1.01046	1.09199	1.04284
806	Rubwa_g78341.t1	D6	21446181	21450395	AT3G14470.1	NL	1.2224	1.85286		1.17612		2.71345	1.78899	1.24654	1.40107	1.40364	1.54085
807	Rubwa_g78375.t1	D6	21689498	21691162	AT5G63020.1	NL
808	Rubwa_g78375.t2	D6	21689498	21691162	AT5G63020.1	NL
809	Rubwa_g78397.t1	D6	21814897	21817593	AT5G63020.1	NL
810	Rubwa_g78418.t1	D6	21984721	21987555	AT3G14470.1	NL	1.4037	2.00167	1.64017	3.0038	2.81037	1.84799	3.30041		1.19361		1.01941	1.99273	2.7193
811	Rubwa_g78504.t1	D6	22712553	22715354	AT3G14470.1	NL	1.34632	1.82286		3.64925	4.49738	1.20616	3.91997	1.49484	2.61329	2.67851	2.67794	6.4829	4.63918
812	Rubwa_g78506.t1	D6	22719038	22721113	AT3G14470.1	NL	1.91754	2.57004		4.84382	8.04269	1.61322	6.3161	2.84077	5.78084	5.57745	5.69486	12.9539	9.41849
813	Rubwa_g78509.t1	D6	22738769	22741648	AT3G14470.1	N	1.31719	1.98545		4.95239	5.74345	1.78136	6.43817	1.38811	2.53855	2.47016	2.69785	7.01691	5.52685
814	Rubwa_g78556.t1	D6	23148982	23151819	AT3G14470.1	NL	1.53476	1.24906	1.31641	2.94759	4.56889	1.7333	4.29406		1.02926	1.15192	1.26328	3.73143	2.85457
815	Rubwa_g78582.t1	D6	23357107	23359863	AT3G14470.1	NL						3.50674	5.68886
816	Rubwa_g78584.t1	D6	23402223	23405191	AT3G14470.1	NL	2.63523	4.0659	2.12421	21.8625	29.5622	1.75628	10.0452	1.81329	2.92347	3.14562	3.29114	3.24856	2.44757
817	Rubwa_g78593.t1	D6	23462744	23465596	AT3G14470.1	NL	1.49911	1.85982	1.18695	4.26339	5.65954	1.34824	3.92804		1.17375	1.29492	1.25602	4.30796	3.84985
818	Rubwa_g78620.t1	D6	23674079	23676949	AT3G14470.1	NL				1.86986	2.32684		1.84185	1.18312	1.39454	1.76362	1.68897	1.17212	1.10841
819	Rubwa_g78816.t1	D6	25136256	25140321	AT1G53350.1	NL	1.43823	1.87468		1.40705	2.48047		2.59103			1.50672	1.2232	1.1856
820	Rubwa_g78817.t1	D6	25136452	25140321	AT1G53350.1	NL	3.04593			2.1391			1.24621	1.12908	1.48005	1.35634			1.11466
821	Rubwa_g78817.t2	D6	25136452	25140321	AT1G53350.1	NL
822	Rubwa_g79171.t1	D6	28080362	28086169	AT2G20900.2	N					1.06923		3.63771	1.89104	3.15612	3.04568	2.67413
823	Rubwa_g79173.t1	D6	28094312	28095583	AT5G45490.2	N
824	Rubwa_g79194.t1	D6	28197019	28201085	AT5G17680.1	TNL							1.33906	2.20387	2.40047	2.91355	2.81488
825	Rubwa_g79196.t1	D6	28203990	28208310	AT5G17680.1	TNL							1.34311	3.11631	3.30329	2.93949	3.00861
826	Rubwa_g79199.t1	D6	28229686	28236859	AT2G20900.2	N						1.31854	3.8857	1.781	3.37131	3.49923	3.14842
827	Rubwa_g79397.t1	D6	29435163	29436362	AT1G27170.1	N	2.66753	1.96035	1.92106	10.0296	5.70684	2.1322	7.20338	5.53284	5.20436	4.97827	3.5261
828	Rubwa_g79476.t1	D6	29879846	29882790	AT5G66900.1	RN	1.5141	1.22373			1.46878		1.4701	2.46923	2.23262	2.49028	2.94866
829	Rubwa_g79476.t2	D6	29879852	29882790	AT5G66900.1	RN	1.21953	1.53687			1.91075		1.51337
830	Rubwa_g79477.t1	D6	29887379	29890329	AT5G66900.1	RN	1.18671	1.60987		2.34718	3.56627		4.16315	1.57418	1.74728	1.38361	1.6461
831	Rubwa_g80050.t1	D6	33177322	33178960	AT5G36930.1	TN	4.27795	5.43342	5.327	21.5156	6.81385	3.72038	8.50617	1.2455	1.66888	1.02376
832	Rubwa_g80110.t1	D6	33523294	33526422	AT5G66900.1	RNL							1.23361
833	Rubwa_g80110.t2	D6	33523294	33526572	AT5G66900.1	RNL							1.26685
834	Rubwa_g80574.t1	D7	680305	683549	AT3G14470.1	NL
835	Rubwa_g80971.t1	D7	4917095	4921265	AT5G17680.1	TNL												1.49791	1.31834
836	Rubwa_g81171.t1	D7	7928489	7936195	AT4G12010.1	TNL
837	Rubwa_g81205.t1	D7	8643512	8646028	AT3G50950.1	N	1.5364	1.12168		2.36154	2.15333		2.55206			1.05698		2.23444	1.64856
838	Rubwa_g81229.t1	D7	9006871	9008571	AT1G12280.1	N					1.33511
839	Rubwa_g81621.t1	D7	19259146	19263113	AT3G14470.1	TNL		1.86899	1.90271	1.43163	2.69036	1.47392	2.51287					1.00854
840	Rubwa_g81624.t1	D7	19325350	19328995	AT3G14470.1	TNL			1.63683	1.0803	1.87546		1.83553
841	Rubwa_g81624.t2	D7	19325350	19328809	AT3G14470.1	NL					1.08919		1.7797
842	Rubwa_g81626.t1	D7	19350451	19354541	AT3G14470.1	NL	1.72565	2.51599	4.66285	3.34046	6.05197	1.07309	2.03354
843	Rubwa_g81628.t1	D7	19365673	19368466	AT3G14470.1	NL
844	Rubwa_g81828.t1	D7	21978376	21982321	AT5G17680.1	N
845	Rubwa_g81915.t1	D7	22853046	22856813	AT3G14470.1	NL
846	Rubwa_g81955.t1	D7	23152922	23156962	AT3G14470.1	NL
847	Rubwa_g81957.t1	D7	23173582	23174826	AT3G14470.1	N
848	Rubwa_g82040.t1	D7	23966303	23970091	AT3G14470.1	NL	1.11861						1.62408					1.35515	1.0037
849	Rubwa_g82057.t1	D7	24071350	24073932	AT3G14470.1	NL	1.18359	1.56801	1.22518	4.86393	5.48639		3.49027	2.31635	1.48523	2.2371	1.57709	1.30876	1.42676
850	Rubwa_g82059.t1	D7	24091328	24095229	AT3G14470.1	NL				1.06632
851	Rubwa_g82063.t1	D7	24127008	24128225	AT3G14470.1	N
852	Rubwa_g82065.t2	D7	24158556	24162062	AT3G14470.1	NL				1.06167	1.26622		1.16383
853	Rubwa_g82071.t1	D7	24235455	24239071	AT3G14470.1	NL					1.14159
854	Rubwa_g82073.t1	D7	24243990	24247445	AT3G14470.1	N
855	Rubwa_g82074.t1	D7	24257598	24258785	AT3G14470.1	N							1.10716
856	Rubwa_g82077.t2	D7	24283223	24287731	AT3G14470.1	NL							1.32017

## Sheet: Table_S11
Supplementay Table S11. Summary of DMR6 genes identified in the BL1 genome that are significanlty up/down regulated in different blackberry sample types
SN	Transcript	Chr	Start	End	Type	ArabidopsisGeneID	Function
1	Rubwa_g241.t1	A1	1375264	1376616	Downregulated in black/ripe ruits	AT5G20400.1	2-oxoglutarate (2OG) and Fe(II)-dependent oxygenase superfamily protein
2	Rubwa_g399.t1	A1	2142953	2144128	Upregulated in black/ripe fruits	AT1G52800.1	2-oxoglutarate (2OG) and Fe(II)-dependent oxygenase superfamily protein
3	Rubwa_g508.t1	A1	2706617	2707711	Upregulated in black/ripe fruits	AT2G19590.1	ACC oxidase 1
4	Rubwa_g5080.t1	A2	11256375	11257708	Upregulated in black/ripe fruits	AT1G06620.1	2-oxoglutarate (2OG) and Fe(II)-dependent oxygenase superfamily protein
5	Rubwa_g5402.t1	A2	15785579	15787221	Downregulated in black/ripe ruits	AT4G10490.1	2-oxoglutarate (2OG) and Fe(II)-dependent oxygenase superfamily protein
6	Rubwa_g4038.t1	A2	2832105	2833719	Upregulated in black/ripe fruits	AT1G06620.1	2-oxoglutarate (2OG) and Fe(II)-dependent oxygenase superfamily protein
7	Rubwa_g6671.t1	A2	32524936	32526261	Upregulated in black/ripe fruits	AT1G06620.1	2-oxoglutarate (2OG) and Fe(II)-dependent oxygenase superfamily protein
8	Rubwa_g6675.t1	A2	32546277	32547678	Downregulated in black/ripe ruits	AT1G06620.1	2-oxoglutarate (2OG) and Fe(II)-dependent oxygenase superfamily protein
9	Rubwa_g6677.t1	A2	32564010	32565304	Downregulated in black/ripe ruits	AT1G06620.1	2-oxoglutarate (2OG) and Fe(II)-dependent oxygenase superfamily protein
10	Rubwa_g7692.t1	A2	38423149	38425620	Upregulated in black/ripe fruits	AT1G52820.1	2-oxoglutarate (2OG) and Fe(II)-dependent oxygenase superfamily protein
11	Rubwa_g4387.t1	A2	5424415	5425873	Downregulated in black/ripe ruits	AT3G19010.1	2-oxoglutarate (2OG) and Fe(II)-dependent oxygenase superfamily protein
12	Rubwa_g9219.t1	A3	1937173	1938475	Upregulated in black/ripe fruits	AT1G78440.1	Arabidopsis thaliana gibberellin 2-oxidase 1
13	Rubwa_g10731.t1	A3	21926071	21927315	Upregulated in black/ripe fruits	AT1G52800.1	2-oxoglutarate (2OG) and Fe(II)-dependent oxygenase superfamily protein
14	Rubwa_g11332.t1	A3	29027867	29029822	Upregulated in black/ripe fruits	AT1G06620.1	2-oxoglutarate (2OG) and Fe(II)-dependent oxygenase superfamily protein
15	Rubwa_g13979.t1	A4	22562477	22563718	Downregulated in black/ripe ruits	AT1G52800.1	2-oxoglutarate (2OG) and Fe(II)-dependent oxygenase superfamily protein
16	Rubwa_g12641.t1	A4	2417659	2419515	Downregulated in black/ripe ruits	AT1G06620.1	2-oxoglutarate (2OG) and Fe(II)-dependent oxygenase superfamily protein
17	Rubwa_g12648.t1	A4	2496728	2498957	Upregulated in black/ripe fruits	AT1G06620.1	2-oxoglutarate (2OG) and Fe(II)-dependent oxygenase superfamily protein
18	Rubwa_g14860.t1	A4	29630465	29633455	Upregulated in black/ripe fruits	AT1G02400.1	gibberellin 2-oxidase 6
19	Rubwa_g18755.t1	A5	12083334	12084599	Upregulated in black/ripe fruits	AT4G10490.1	2-oxoglutarate (2OG) and Fe(II)-dependent oxygenase superfamily protein
20	Rubwa_g17619.t1	A5	4529797	4531279	Upregulated in black/ripe fruits	AT4G10490.1	2-oxoglutarate (2OG) and Fe(II)-dependent oxygenase superfamily protein
21	Rubwa_g36046.t1	B2	11580598	11584357	Downregulated in black/ripe ruits	AT2G36690.1	2-oxoglutarate (2OG) and Fe(II)-dependent oxygenase superfamily protein
22	Rubwa_g34999.t1	B2	1399816	1401428	Upregulated in black/ripe fruits	AT1G06620.1	2-oxoglutarate (2OG) and Fe(II)-dependent oxygenase superfamily protein
23	Rubwa_g35002.t1	B2	1435836	1437450	Upregulated in black/ripe fruits	AT1G06620.1	2-oxoglutarate (2OG) and Fe(II)-dependent oxygenase superfamily protein
24	Rubwa_g35384.t1	B2	4113374	4114858	Downregulated in black/ripe ruits	AT3G19010.1	2-oxoglutarate (2OG) and Fe(II)-dependent oxygenase superfamily protein
25	Rubwa_g35736.t1	B2	7463478	7464813	Upregulated in black/ripe fruits	AT1G06620.1	2-oxoglutarate (2OG) and Fe(II)-dependent oxygenase superfamily protein
26	Rubwa_g39084.t1	B3	25470346	25471599	Upregulated in black/ripe fruits	AT1G52800.1	2-oxoglutarate (2OG) and Fe(II)-dependent oxygenase superfamily protein
27	Rubwa_g39622.t1	B3	33236381	33240185	Upregulated in black/ripe fruits	AT1G06620.1	2-oxoglutarate (2OG) and Fe(II)-dependent oxygenase superfamily protein
28	Rubwa_g42787.t1	B4	30830317	30831558	Downregulated in black/ripe ruits	AT1G52800.1	2-oxoglutarate (2OG) and Fe(II)-dependent oxygenase superfamily protein
29	Rubwa_g48211.t1	B6	14539596	14542106	Downregulated in black/ripe ruits	AT1G04350.1	2-oxoglutarate (2OG) and Fe(II)-dependent oxygenase superfamily protein
30	Rubwa_g48212.t1	B6	14553023	14554524	Downregulated in black/ripe ruits	AT1G04350.1	2-oxoglutarate (2OG) and Fe(II)-dependent oxygenase superfamily protein
31	Rubwa_g48215.t1	B6	14573273	14574477	Downregulated in black/ripe ruits	AT2G30830.1	2-oxoglutarate (2OG) and Fe(II)-dependent oxygenase superfamily protein
32	Rubwa_g60685.t1	C3	36759426	36760678	Upregulated in black/ripe fruits	AT1G52800.1	2-oxoglutarate (2OG) and Fe(II)-dependent oxygenase superfamily protein
33	Rubwa_g58237.t1	C3	7069662	7071078	Upregulated in black/ripe fruits	AT1G05010.1	ethylene-forming enzyme
34	Rubwa_g64276.t1	C5	12887405	12888675	Upregulated in black/ripe fruits	AT4G10490.1	2-oxoglutarate (2OG) and Fe(II)-dependent oxygenase superfamily protein
35	Rubwa_g62833.t1	C5	3911263	3912740	Upregulated in black/ripe fruits	AT4G10490.1	2-oxoglutarate (2OG) and Fe(II)-dependent oxygenase superfamily protein
36	Rubwa_g70790.t1	C7	28527891	28530316	Upregulated in black/ripe fruits	AT5G05600.1	2-oxoglutarate (2OG) and Fe(II)-dependent oxygenase superfamily protein
37	Rubwa_g73914.t1	D4	2364863	2366305	Upregulated in black/ripe fruits	AT1G06650.2	2-oxoglutarate (2OG) and Fe(II)-dependent oxygenase superfamily protein
38	Rubwa_g75432.t1	D4	25622530	25623759	Upregulated in black/ripe fruits	AT1G52800.1	2-oxoglutarate (2OG) and Fe(II)-dependent oxygenase superfamily protein
39	Rubwa_g75884.t1	D4	29692800	29694283	Downregulated in black/ripe ruits	AT3G21420.1	2-oxoglutarate (2OG) and Fe(II)-dependent oxygenase superfamily protein
40	Rubwa_g6663.t1	A2	32479807	32481081	Upregulated in thorny shoots	AT5G24530.1	2-oxoglutarate (2OG) and Fe(II)-dependent oxygenase superfamily protein
41	Rubwa_g10195.t1	A3	10941022	10942575	Upregulated in thorny shoots	AT1G52800.1	2-oxoglutarate (2OG) and Fe(II)-dependent oxygenase superfamily protein
42	Rubwa_g19570.t1	A5	20825498	20826863	Upregulated in thorny shoots	AT2G36690.1	2-oxoglutarate (2OG) and Fe(II)-dependent oxygenase superfamily protein
43	Rubwa_g38389.t1	B3	11835723	11837302	Upregulated in thorny shoots	AT1G52800.1	2-oxoglutarate (2OG) and Fe(II)-dependent oxygenase superfamily protein
44	Rubwa_g42787.t1	B4	30830317	30831558	Upregulated in thorny shoots	AT1G52800.1	2-oxoglutarate (2OG) and Fe(II)-dependent oxygenase superfamily protein
45	Rubwa_g83419.t1	ctg136	137747	139147	Upregulated in black/ripe fruits	AT1G05010.1	ethylene-forming enzyme
46	Rubwa_g87145.t1	ctg77	350549	352823	Upregulated in thorny shoots	AT1G17020.1	senescence-related gene 1

## Sheet: Table_S12
Supplementary Table S12. SnpEff summary of variants in the candidate genes located in thorniness locus region that show HIGH impact.
SN	GeneId	TranscriptId	BioType	variants_impact_HIGH	variants_impact_LOW	variants_impact_MODERATE	variants_impact_MODIFIER	ATgeneid	Function
1	Rubwa_g15600	Rubwa_g15600.t1	protein_coding	6	16	32	472	AT5G08020.1	RPA70-kDa subunit B
2	Rubwa_g15705	Rubwa_g15705.t1	protein_coding	2	5	4	475	AT1G67370.1	DNA-binding HORMA family protein
3	Rubwa_g15010	Rubwa_g15010.t1	protein_coding	1	2	7	325	AT3G17600.1	indole-3-acetic acid inducible 31
4	Rubwa_g15038	Rubwa_g15038.t1	protein_coding	2	4	11	502	AT1G65740.1	Protein of unknown function (DUF295)
5	Rubwa_g15039	Rubwa_g15039.t1	protein_coding	4	12	34	439	AT1G65770.1	ascorbic acid mannose pathway regulator 1
6	Rubwa_g15060	Rubwa_g15060.t1	protein_coding	1	28	31	324	AT1G02520.1	P-glycoprotein 11
7	Rubwa_g15062	Rubwa_g15062.t1	protein_coding	1	1	5	410
8	Rubwa_g15089	Rubwa_g15089.t1	protein_coding	1	17	13	300	AT5G13280.1	aspartate kinase 1
9	Rubwa_g15090	Rubwa_g15090.t1	protein_coding	1	17	10	286	AT3G23255.2	unknown protein; FUNCTIONS IN: molecular_function unknown; INVOLVED IN: biological_process unknown; LOCATED IN: cellular_component unknown.
10	Rubwa_g15094	Rubwa_g15094.t1	protein_coding	2	1	6	386
11	Rubwa_g15101	Rubwa_g15101.t1	protein_coding	5	8	16	439
12	Rubwa_g15104	Rubwa_g15104.t1	protein_coding	1	5	11	439
13	Rubwa_g15105	Rubwa_g15105.t1	protein_coding	1	1	10	321
14	Rubwa_g15105	Rubwa_g15105.t2	protein_coding	1	1	9	316
15	Rubwa_g15109	Rubwa_g15109.t1	protein_coding	1	29	10	434	AT1G29880.1	glycyl-tRNA synthetase / glycine--tRNA ligase
16	Rubwa_g15137	Rubwa_g15137.t1	protein_coding	3	9	20	546	AT5G61790.1	calnexin 1
17	Rubwa_g15137	Rubwa_g15137.t2	protein_coding	2	9	20	558	AT5G61790.1	calnexin 1
18	Rubwa_g15145	Rubwa_g15145.t1	protein_coding	2	16	14	427	AT3G50120.1	Plant protein of unknown function (DUF247)
19	Rubwa_g15147	Rubwa_g15147.t1	protein_coding	1	9	28	375	AT3G50120.1	Plant protein of unknown function (DUF247)
20	Rubwa_g15157	Rubwa_g15157.t1	protein_coding	3	5	18	260	AT3G51980.1	ARM repeat superfamily protein
21	Rubwa_g15170	Rubwa_g15170.t1	protein_coding	1	8	13	199	AT1G16250.1	Galactose oxidase/kelch repeat superfamily protein
22	Rubwa_g15183	Rubwa_g15183.t1	protein_coding	1	19	16	701	AT5G13960.1	SU(VAR)3-9 homolog 4
23	Rubwa_g15187	Rubwa_g15187.t1	protein_coding	1	23	24	341	AT5G22060.1	DNAJ homologue 2
24	Rubwa_g15189	Rubwa_g15189.t1	protein_coding	1	17	9	529	AT5G13300.1	ARF GTPase-activating protein
25	Rubwa_g15208	Rubwa_g15208.t1	protein_coding	1	9	15	316	AT3G26790.1	AP2/B3-like transcriptional factor family protein
26	Rubwa_g15210	Rubwa_g15210.t1	protein_coding	1	9	15	286	AT2G33540.1	C-terminal domain phosphatase-like 3
27	Rubwa_g15212	Rubwa_g15212.t1	protein_coding	1	10	8	380	AT5G13260.1	unknown protein; BEST Arabidopsis thaliana protein match is: unknown protein (TAIR:AT3G48860.2); Has 30201 Blast hits to 17322 proteins in 780 species: Archae - 12; Bacteria - 1396; Metazoa - 17338; Fungi - 3422; Plants - 5037; Viruses - 0; Other Eukaryotes - 2996 (source: NCBI BLink).
28	Rubwa_g15213	Rubwa_g15213.t1	protein_coding	5	20	10	439	AT5G13160.1	Protein kinase superfamily protein
29	Rubwa_g15217	Rubwa_g15217.t1	protein_coding	1	5	12	331	AT5G41080.2	PLC-like phosphodiesterases superfamily protein
30	Rubwa_g15229	Rubwa_g15229.t1	protein_coding	7	21	32	275	AT4G23160.1	cysteine-rich RLK (RECEPTOR-like protein kinase) 8
31	Rubwa_g15264	Rubwa_g15264.t1	protein_coding	2	8	3	404	AT1G27970.1	nuclear transport factor 2B
32	Rubwa_g15273	Rubwa_g15273.t1	protein_coding	4	4	9	230	AT1G54520.1	unknown protein; FUNCTIONS IN: molecular_function unknown; INVOLVED IN: biological_process unknown; LOCATED IN: chloroplast; EXPRESSED IN: 24 plant structures; EXPRESSED DURING: 15 growth stages; CONTAINS InterPro DOMAIN/s: Protein of unknown function DUF1517 (InterPro:IPR010903); Has 276 Blast hits to 275 proteins in 83 species: Archae - 0; Bacteria - 108; Metazoa - 6; Fungi - 0; Plants - 113; V…
33	Rubwa_g15275	Rubwa_g15275.t1	protein_coding	5	6	19	417
34	Rubwa_g15276	Rubwa_g15276.t1	protein_coding	2	8	42	315	AT1G54520.1	unknown protein; FUNCTIONS IN: molecular_function unknown; INVOLVED IN: biological_process unknown; LOCATED IN: chloroplast; EXPRESSED IN: 24 plant structures; EXPRESSED DURING: 15 growth stages; CONTAINS InterPro DOMAIN/s: Protein of unknown function DUF1517 (InterPro:IPR010903); Has 276 Blast hits to 275 proteins in 83 species: Archae - 0; Bacteria - 108; Metazoa - 6; Fungi - 0; Plants - 113; V…
35	Rubwa_g15276	Rubwa_g15276.t2	protein_coding	2	8	42	315	AT1G54520.1	unknown protein; FUNCTIONS IN: molecular_function unknown; INVOLVED IN: biological_process unknown; LOCATED IN: chloroplast; EXPRESSED IN: 24 plant structures; EXPRESSED DURING: 15 growth stages; CONTAINS InterPro DOMAIN/s: Protein of unknown function DUF1517 (InterPro:IPR010903); Has 276 Blast hits to 275 proteins in 83 species: Archae - 0; Bacteria - 108; Metazoa - 6; Fungi - 0; Plants - 113; V…
36	Rubwa_g15300	Rubwa_g15300.t1	protein_coding	4	26	14	293	AT5G13160.1	Protein kinase superfamily protein
37	Rubwa_g15332	Rubwa_g15332.t1	protein_coding	1	0	5	423
38	Rubwa_g15354	Rubwa_g15354.t1	protein_coding	3	18	10	466	AT1G67340.1	HCP-like superfamily protein with MYND-type zinc finger
39	Rubwa_g15385	Rubwa_g15385.t1	protein_coding	3	51	35	701	AT1G67370.1	DNA-binding HORMA family protein
40	Rubwa_g15386	Rubwa_g15386.t1	protein_coding	1	8	8	825	AT1G67360.1	Rubber elongation factor protein (REF)
41	Rubwa_g15387	Rubwa_g15387.t1	protein_coding	1	4	10	798	AT1G67360.1	Rubber elongation factor protein (REF)
42	Rubwa_g15390	Rubwa_g15390.t1	protein_coding	1	3	6	363	AT5G42905.1	Polynucleotidyl transferase, ribonuclease H-like superfamily protein
43	Rubwa_g15394	Rubwa_g15394.t1	protein_coding	1	11	3	331	AT1G27385.1	unknown protein; FUNCTIONS IN: molecular_function unknown; INVOLVED IN: biological_process unknown; LOCATED IN: chloroplast; EXPRESSED IN: 24 plant structures; EXPRESSED DURING: 13 growth stages; CONTAINS InterPro DOMAIN/s: Protein of unknown function DUF493 (InterPro:IPR007454); Has 76 Blast hits to 76 proteins in 23 species: Archae - 0; Bacteria - 6; Metazoa - 0; Fungi - 0; Plants - 69; Viruses…
44	Rubwa_g15411	Rubwa_g15411.t1	protein_coding	1	2	10	323
45	Rubwa_g15430	Rubwa_g15430.t1	protein_coding	1	7	8	235	AT1G24430.1	HXXXD-type acyl-transferase family protein
46	Rubwa_g15434	Rubwa_g15434.t1	protein_coding	1	2	2	257	AT2G45560.2	cytochrome P450, family 76, subfamily C, polypeptide 1
47	Rubwa_g15441	Rubwa_g15441.t1	protein_coding	1	3	1	332	AT1G24405.1	unknown protein; FUNCTIONS IN: molecular_function unknown; INVOLVED IN: biological_process unknown; LOCATED IN: cellular_component unknown; BEST Arabidopsis thaliana protein match is: unknown protein (TAIR:AT1G67670.1); Has 30201 Blast hits to 17322 proteins in 780 species: Archae - 12; Bacteria - 1396; Metazoa - 17338; Fungi - 3422; Plants - 5037; Viruses - 0; Other Eukaryotes - 2996 (source: NC…
48	Rubwa_g15444	Rubwa_g15444.t1	protein_coding	1	12	5	281	AT1G67690.1	Zincin-like metalloproteases family protein
49	Rubwa_g15448	Rubwa_g15448.t1	protein_coding	4	10	18	302	AT3G26040.1	HXXXD-type acyl-transferase family protein
50	Rubwa_g15449	Rubwa_g15449.t1	protein_coding	2	6	9	317	AT3G26040.1	HXXXD-type acyl-transferase family protein
51	Rubwa_g15451	Rubwa_g15451.t1	protein_coding	1	20	2	462	AT1G13440.1	glyceraldehyde-3-phosphate dehydrogenase C2
52	Rubwa_g15467	Rubwa_g15467.t1	protein_coding	1	3	3	602
53	Rubwa_g15470	Rubwa_g15470.t1	protein_coding	2	6	16	444	AT5G13210.1	Uncharacterised conserved protein UCP015417, vWA
54	Rubwa_g15471	Rubwa_g15471.t1	protein_coding	4	9	22	495	AT5G13210.1	Uncharacterised conserved protein UCP015417, vWA
55	Rubwa_g15476	Rubwa_g15476.t1	protein_coding	1	4	8	439	AT2G44440.1	Emsy N Terminus (ENT) domain-containing protein
56	Rubwa_g15476	Rubwa_g15476.t2	protein_coding	1	5	9	437	AT2G44440.1	Emsy N Terminus (ENT) domain-containing protein
57	Rubwa_g15476	Rubwa_g15476.t3	protein_coding	1	4	9	438	AT3G12140.2	Emsy N Terminus (ENT)/ plant Tudor-like domains-containing protein
58	Rubwa_g15482	Rubwa_g15482.t1	protein_coding	4	9	19	379
59	Rubwa_g15486	Rubwa_g15486.t1	protein_coding	2	7	19	297	AT3G31430.1	unknown protein; FUNCTIONS IN: molecular_function unknown; INVOLVED IN: biological_process unknown; LOCATED IN: endomembrane system; BEST Arabidopsis thaliana protein match is: unknown protein (TAIR:AT5G18636.1); Has 295 Blast hits to 291 proteins in 12 species: Archae - 0; Bacteria - 0; Metazoa - 0; Fungi - 0; Plants - 295; Viruses - 0; Other Eukaryotes - 0 (source: NCBI BLink).
60	Rubwa_g15487	Rubwa_g15487.t1	protein_coding	1	5	1	400	AT4G29090.1	Ribonuclease H-like superfamily protein
61	Rubwa_g15488	Rubwa_g15488.t1	protein_coding	4	30	40	537	AT2G45550.1	cytochrome P450, family 76, subfamily C, polypeptide 4
62	Rubwa_g15490	Rubwa_g15490.t1	protein_coding	3	17	19	504	AT2G45550.1	cytochrome P450, family 76, subfamily C, polypeptide 4
63	Rubwa_g15504	Rubwa_g15504.t1	protein_coding	1	8	10	288
64	Rubwa_g15515	Rubwa_g15515.t1	protein_coding	4	3	4	349
65	Rubwa_g15515	Rubwa_g15515.t2	protein_coding	1	2	3	342
66	Rubwa_g15530	Rubwa_g15530.t1	protein_coding	2	18	17	550	AT2G45550.1	cytochrome P450, family 76, subfamily C, polypeptide 4
67	Rubwa_g15531	Rubwa_g15531.t1	protein_coding	2	2	9	472
68	Rubwa_g15546	Rubwa_g15546.t1	protein_coding	9	10	15	405	AT4G05190.1	kinesin 5
69	Rubwa_g15548	Rubwa_g15548.t1	protein_coding	2	26	16	564	AT1G27900.1	RNA helicase family protein
70	Rubwa_g15550	Rubwa_g15550.t1	protein_coding	2	38	27	577	AT1G67550.1	urease
71	Rubwa_g15553	Rubwa_g15553.t1	protein_coding	1	8	14	447	AT1G67570.1	Protein of unknown function (DUF3537)
72	Rubwa_g15569	Rubwa_g15569.t1	protein_coding	1	4	11	495
73	Rubwa_g15583	Rubwa_g15583.t1	protein_coding	5	11	22	189	AT3G26040.1	HXXXD-type acyl-transferase family protein
74	Rubwa_g15592	Rubwa_g15592.t1	protein_coding	2	10	26	581	AT1G24430.1	HXXXD-type acyl-transferase family protein
75	Rubwa_g15592	Rubwa_g15592.t2	protein_coding	3	10	22	660	AT1G24430.1	HXXXD-type acyl-transferase family protein
76	Rubwa_g15593	Rubwa_g15593.t1	protein_coding	2	6	5	525
77	Rubwa_g15612	Rubwa_g15612.t1	protein_coding	1	26	44	328	AT1G24460.1	unknown protein; FUNCTIONS IN: molecular_function unknown; INVOLVED IN: biological_process unknown; LOCATED IN: cellular_component unknown; EXPRESSED IN: 23 plant structures; EXPRESSED DURING: 14 growth stages; BEST Arabidopsis thaliana protein match is: unknown protein (TAIR:AT4G31570.1); Has 181008 Blast hits to 85359 proteins in 3551 species: Archae - 3290; Bacteria - 48304; Metazoa - 70793; F…
78	Rubwa_g15612	Rubwa_g15612.t2	protein_coding	2	26	44	327	AT1G24460.1	unknown protein; FUNCTIONS IN: molecular_function unknown; INVOLVED IN: biological_process unknown; LOCATED IN: cellular_component unknown; EXPRESSED IN: 23 plant structures; EXPRESSED DURING: 14 growth stages; BEST Arabidopsis thaliana protein match is: unknown protein (TAIR:AT4G31570.1); Has 181008 Blast hits to 85359 proteins in 3551 species: Archae - 3290; Bacteria - 48304; Metazoa - 70793; F…
79	Rubwa_g15618	Rubwa_g15618.t1	protein_coding	1	9	12	342	AT1G67730.1	beta-ketoacyl reductase 1
80	Rubwa_g15619	Rubwa_g15619.t1	protein_coding	5	14	31	631	AT1G67730.1	beta-ketoacyl reductase 1
81	Rubwa_g15628	Rubwa_g15628.t1	protein_coding	1	1	6	352	AT1G67370.1	DNA-binding HORMA family protein
82	Rubwa_g15630	Rubwa_g15630.t2	protein_coding	1	5	5	262
83	Rubwa_g15631	Rubwa_g15631.t1	protein_coding	3	23	27	281	AT1G24430.1	HXXXD-type acyl-transferase family protein
84	Rubwa_g15658	Rubwa_g15658.t1	protein_coding	1	2	7	212	AT3G28415.1	ABC transporter family protein
85	Rubwa_g15661	Rubwa_g15661.t1	protein_coding	3	24	30	329	AT3G26300.1	cytochrome P450, family 71, subfamily B, polypeptide 34
86	Rubwa_g15662	Rubwa_g15662.t1	protein_coding	2	4	10	383	AT3G26200.1	cytochrome P450, family 71, subfamily B, polypeptide 22
87	Rubwa_g15670	Rubwa_g15670.t1	protein_coding	2	12	30	495	AT1G13130.1	Cellulase (glycosyl hydrolase family 5) protein
88	Rubwa_g15674	Rubwa_g15674.t1	protein_coding	2	22	26	449	AT3G01680.1	CONTAINS InterPro DOMAIN/s: Mediator complex subunit Med28 (InterPro:IPR021640); BEST Arabidopsis thaliana protein match is: unknown protein (TAIR:AT3G01670.1); Has 122 Blast hits to 112 proteins in 13 species: Archae - 0; Bacteria - 0; Metazoa - 0; Fungi - 0; Plants - 122; Viruses - 0; Other Eukaryotes - 0 (source: NCBI BLink).
89	Rubwa_g15675	Rubwa_g15675.t1	protein_coding	4	8	24	478	AT3G58880.1	F-box/RNI-like superfamily protein
90	Rubwa_g15679	Rubwa_g15679.t1	protein_coding	7	23	35	316
91	Rubwa_g15681	Rubwa_g15681.t1	protein_coding	8	27	61	379	AT4G23160.1	cysteine-rich RLK (RECEPTOR-like protein kinase) 8
92	Rubwa_g15691	Rubwa_g15691.t1	protein_coding	1	5	4	433	AT3G26090.1	G-protein coupled receptors;GTPase activators
93	Rubwa_g15693	Rubwa_g15693.t1	protein_coding	3	7	12	332	AT1G67730.1	beta-ketoacyl reductase 1
94	Rubwa_g15701	Rubwa_g15701.t1	protein_coding	1	18	19	614	AT1G24490.1	OxaA/YidC-like membrane insertion protein
95	Rubwa_g15704	Rubwa_g15704.t1	protein_coding	1	3	5	415	AT1G67370.1	DNA-binding HORMA family protein
96	Rubwa_g15706	Rubwa_g15706.t2	protein_coding	1	5	14	514
97	Rubwa_g15707	Rubwa_g15707.t1	protein_coding	1	13	15	554	AT1G24430.1	HXXXD-type acyl-transferase family protein
98	Rubwa_g15714	Rubwa_g15714.t1	protein_coding	2	10	17	507	AT1G47960.1	cell wall / vacuolar inhibitor of fructosidase 1
99	Rubwa_g15718	Rubwa_g15718.t1	protein_coding	1	19	14	321	AT3G26120.1	terminal EAR1-like 1
100	Rubwa_g15723	Rubwa_g15723.t1	protein_coding	1	26	18	377	AT3G28345.1	ABC transporter family protein
101	Rubwa_g15724	Rubwa_g15724.t1	protein_coding	1	24	35	463	AT1G24530.1	Transducin/WD40 repeat-like superfamily protein
102	Rubwa_g15730	Rubwa_g15730.t1	protein_coding	2	19	17	422	AT1G24540.1	cytochrome P450, family 86, subfamily C, polypeptide 1
103	Rubwa_g15734	Rubwa_g15734.t1	protein_coding	3	21	23	663	AT1G13120.1
104	Rubwa_g15735	Rubwa_g15735.t1	protein_coding	3	8	19	436	AT4G22970.1	homolog of separase
105	Rubwa_g15736	Rubwa_g15736.t1	protein_coding	2	4	7	421	AT1G13120.1
106	Rubwa_g15738	Rubwa_g15738.t1	protein_coding	2	19	38	546	AT1G24560.1	unknown protein; BEST Arabidopsis thaliana protein match is: unknown protein (TAIR:AT3G49055.1); Has 71940 Blast hits to 38124 proteins in 2481 species: Archae - 1358; Bacteria - 12126; Metazoa - 32861; Fungi - 6786; Plants - 4024; Viruses - 195; Other Eukaryotes - 14590 (source: NCBI BLink).
107	Rubwa_g15742	Rubwa_g15742.t1	protein_coding	3	2	16	318
108	Rubwa_g15753	Rubwa_g15753.t1	protein_coding	3	8	14	56
109	Rubwa_g15790	Rubwa_g15790.t1	protein_coding	3	11	88	257	AT3G29400.1	exocyst subunit exo70 family protein E1
110	Rubwa_g15876	Rubwa_g15876.t1	protein_coding	2	13	9	388	AT5G38200.1	Class I glutamine amidotransferase-like superfamily protein
111	Rubwa_g15878	Rubwa_g15878.t1	protein_coding	2	4	4	334
112	Rubwa_g15883	Rubwa_g15883.t1	protein_coding	1	19	46	351	AT1G25390.1	Protein kinase superfamily protein
113	Rubwa_g15884	Rubwa_g15884.t1	protein_coding	4	19	26	378	AT1G25390.1	Protein kinase superfamily protein
114	Rubwa_g15884	Rubwa_g15884.t2	protein_coding	3	20	26	378	AT1G25390.1	Protein kinase superfamily protein
115	Rubwa_g15888	Rubwa_g15888.t1	protein_coding	1	32	64	361	AT1G70250.1	receptor serine/threonine kinase, putative
116	Rubwa_g15889	Rubwa_g15889.t1	protein_coding	6	23	28	475	AT1G15530.1	Concanavalin A-like lectin protein kinase family protein
117	Rubwa_g15890	Rubwa_g15890.t1	protein_coding	1	6	6	427	AT1G25390.1	Protein kinase superfamily protein
118	Rubwa_g15944	Rubwa_g15944.t1	protein_coding	1	0	0	10	AT1G68570.1	Major facilitator superfamily protein
119	Rubwa_g16221	Rubwa_g16221.t2	protein_coding	1	1	2	68	AT1G14190.1	Glucose-methanol-choline (GMC) oxidoreductase family protein
120	Rubwa_g16367	Rubwa_g16367.t1	protein_coding	1	2	10	52	ATMG00860.1	DNA/RNA polymerases superfamily protein
121	Rubwa_g16455	Rubwa_g16455.t1	protein_coding	2	13	7	375	AT2G01730.1	cleavage and polyadenylation specificity factor 73 kDa subunit-II
122	Rubwa_g16456	Rubwa_g16456.t1	protein_coding	1	10	7	279	AT1G68070.1	Zinc finger, C3HC4 type (RING finger) family protein
123	Rubwa_g16457	Rubwa_g16457.t1	protein_coding	1	3	23	239
124	Rubwa_g16464	Rubwa_g16464.t1	protein_coding	2	5	3	145	AT1G68070.1	Zinc finger, C3HC4 type (RING finger) family protein
125	Rubwa_g16465	Rubwa_g16465.t1	protein_coding	1	0	1	117
126	Rubwa_g16499	Rubwa_g16499.t1	protein_coding	1	0	2	68
127	Rubwa_g15016	Rubwa_g15016.t1	protein_coding	6	22	13	331	AT1G62290.2	Saposin-like aspartyl protease family protein
128	Rubwa_g15019	Rubwa_g15019.t1	protein_coding	1	7	6	394	AT1G48310.1	chromatin remodeling factor18
129	Rubwa_g15020	Rubwa_g15020.t1	protein_coding	1	30	24	443	AT1G48310.1	chromatin remodeling factor18
130	Rubwa_g15020	Rubwa_g15020.t2	protein_coding	1	30	24	443	AT1G48310.1	chromatin remodeling factor18
131	Rubwa_g15026	Rubwa_g15026.t1	protein_coding	1	8	21	304	AT1G02520.1	P-glycoprotein 11
132	Rubwa_g15028	Rubwa_g15028.t1	protein_coding	1	7	13	218	AT3G62150.1	P-glycoprotein 21
133	Rubwa_g15040	Rubwa_g15040.t1	protein_coding	1	32	33	393	AT3G17470.1	Ca2+-activated RelA/spot homolog
134	Rubwa_g15069	Rubwa_g15069.t1	protein_coding	1	39	31	307	AT5G18525.1	protein serine/threonine kinases;protein tyrosine kinases;ATP binding;protein kinases
135	Rubwa_g15076	Rubwa_g15076.t1	protein_coding	1	41	35	421	AT3G17360.1	phragmoplast orienting kinesin 1
136	Rubwa_g15083	Rubwa_g15083.t1	protein_coding	4	1	14	216
137	Rubwa_g15096	Rubwa_g15096.t2	protein_coding	1	2	9	452
138	Rubwa_g15120	Rubwa_g15120.t1	protein_coding	1	3	9	562	AT1G29880.1	glycyl-tRNA synthetase / glycine--tRNA ligase
139	Rubwa_g15143	Rubwa_g15143.t1	protein_coding	4	8	18	367
140	Rubwa_g15149	Rubwa_g15149.t1	protein_coding	3	6	25	461
141	Rubwa_g15150	Rubwa_g15150.t1	protein_coding	2	2	14	268	AT4G22970.2	homolog of separase
142	Rubwa_g15156	Rubwa_g15156.t1	protein_coding	1	17	10	308	AT1G09760.1	U2 small nuclear ribonucleoprotein A
143	Rubwa_g15174	Rubwa_g15174.t1	protein_coding	1	10	0	306	AT1G29880.1	glycyl-tRNA synthetase / glycine--tRNA ligase
144	Rubwa_g15179	Rubwa_g15179.t1	protein_coding	1	0	7	255
145	Rubwa_g15180	Rubwa_g15180.t1	protein_coding	4	0	12	291
146	Rubwa_g15186	Rubwa_g15186.t1	protein_coding	2	32	25	434	AT5G09360.1	laccase 14
147	Rubwa_g15188	Rubwa_g15188.t1	protein_coding	4	0	7	386
148	Rubwa_g15192	Rubwa_g15192.t1	protein_coding	1	6	2	292	AT3G23255.2	unknown protein; FUNCTIONS IN: molecular_function unknown; INVOLVED IN: biological_process unknown; LOCATED IN: cellular_component unknown.
149	Rubwa_g15193	Rubwa_g15193.t1	protein_coding	1	31	18	306	AT5G13280.1	aspartate kinase 1
150	Rubwa_g15197	Rubwa_g15197.t1	protein_coding	1	22	6	532	AT5G13260.1	unknown protein; BEST Arabidopsis thaliana protein match is: unknown protein (TAIR:AT3G48860.2); Has 30201 Blast hits to 17322 proteins in 780 species: Archae - 12; Bacteria - 1396; Metazoa - 17338; Fungi - 3422; Plants - 5037; Viruses - 0; Other Eukaryotes - 2996 (source: NCBI BLink).
151	Rubwa_g15198	Rubwa_g15198.t1	protein_coding	1	2	2	285	AT1G03080.1	kinase interacting (KIP1-like) family protein
152	Rubwa_g15207	Rubwa_g15207.t1	protein_coding	1	5	6	294	AT3G15720.1	Pectin lyase-like superfamily protein
153	Rubwa_g15214	Rubwa_g15214.t1	protein_coding	1	10	9	364	AT5G13170.1	senescence-associated gene 29
154	Rubwa_g15225	Rubwa_g15225.t1	protein_coding	1	0	1	291	AT3G43740.1	Leucine-rich repeat (LRR) family protein
155	Rubwa_g15226	Rubwa_g15226.t1	protein_coding	2	2	4	307	AT1G71830.1	somatic embryogenesis receptor-like kinase 1
156	Rubwa_g15231	Rubwa_g15231.t1	protein_coding	4	3	8	430
157	Rubwa_g15231	Rubwa_g15231.t2	protein_coding	4	4	8	429
158	Rubwa_g15234	Rubwa_g15234.t1	protein_coding	2	1	12	463
159	Rubwa_g15239	Rubwa_g15239.t1	protein_coding	4	6	21	353
160	Rubwa_g15245	Rubwa_g15245.t1	protein_coding	2	10	9	333	AT3G43740.1	Leucine-rich repeat (LRR) family protein
161	Rubwa_g15246	Rubwa_g15246.t1	protein_coding	1	8	11	414	AT4G33430.1	BRI1-associated receptor kinase
162	Rubwa_g15257	Rubwa_g15257.t1	protein_coding	1	20	18	517	AT2G45550.1	cytochrome P450, family 76, subfamily C, polypeptide 4
163	Rubwa_g15266	Rubwa_g15266.t1	protein_coding	2	40	36	657	AT1G67310.1	Calmodulin-binding transcription activator protein with CG-1 and Ankyrin domains
164	Rubwa_g15268	Rubwa_g15268.t1	protein_coding	1	8	3	515	AT1G27290.2	unknown protein; FUNCTIONS IN: molecular_function unknown; INVOLVED IN: biological_process unknown; EXPRESSED IN: 25 plant structures; EXPRESSED DURING: 15 growth stages; Has 44 Blast hits to 44 proteins in 12 species: Archae - 0; Bacteria - 0; Metazoa - 0; Fungi - 0; Plants - 44; Viruses - 0; Other Eukaryotes - 0 (source: NCBI BLink).
165	Rubwa_g15269	Rubwa_g15269.t1	protein_coding	1	11	0	634	AT1G24260.1	K-box region and MADS-box transcription factor family protein
166	Rubwa_g15274	Rubwa_g15274.t1	protein_coding	1	4	3	595	AT1G24265.2	Protein of unknown function (DUF1664)
167	Rubwa_g15287	Rubwa_g15287.t1	protein_coding	4	9	18	65	AT2G34320.1	Polynucleotidyl transferase, ribonuclease H-like superfamily protein
168	Rubwa_g15288	Rubwa_g15288.t1	protein_coding	5	18	24	58	AT1G43760.1	DNAse I-like superfamily protein
169	Rubwa_g15311	Rubwa_g15311.t1	protein_coding	1	10	10	420	AT3G43740.1	Leucine-rich repeat (LRR) family protein
170	Rubwa_g15313	Rubwa_g15313.t1	protein_coding	2	5	11	184	AT1G71830.1	somatic embryogenesis receptor-like kinase 1
171	Rubwa_g15319	Rubwa_g15319.t1	protein_coding	2	0	10	110
172	Rubwa_g15336	Rubwa_g15336.t1	protein_coding	1	6	7	412	AT1G27970.1	nuclear transport factor 2B
173	Rubwa_g15356	Rubwa_g15356.t1	protein_coding	3	5	12	668	AT1G67360.1	Rubber elongation factor protein (REF)
174	Rubwa_g15357	Rubwa_g15357.t1	protein_coding	1	8	7	625	AT1G67360.1	Rubber elongation factor protein (REF)
175	Rubwa_g15358	Rubwa_g15358.t1	protein_coding	2	38	29	681	AT1G67370.1	DNA-binding HORMA family protein
176	Rubwa_g15363	Rubwa_g15363.t1	protein_coding	2	12	1	540	AT1G67400.1	ELMO/CED-12 family protein
177	Rubwa_g15377	Rubwa_g15377.t1	protein_coding	2	13	20	341
178	Rubwa_g15382	Rubwa_g15382.t1	protein_coding	1	5	5	266	AT3G50940.1	P-loop containing nucleoside triphosphate hydrolases superfamily protein
179	Rubwa_g15389	Rubwa_g15389.t1	protein_coding	1	24	14	486	AT1G67340.1	HCP-like superfamily protein with MYND-type zinc finger
180	Rubwa_g15398	Rubwa_g15398.t1	protein_coding	1	6	34	459
181	Rubwa_g15406	Rubwa_g15406.t1	protein_coding	1	18	19	471	AT2G45550.1	cytochrome P450, family 76, subfamily C, polypeptide 4
182	Rubwa_g15407	Rubwa_g15407.t1	protein_coding	1	14	18	354	AT2G45550.1	cytochrome P450, family 76, subfamily C, polypeptide 4
183	Rubwa_g15424	Rubwa_g15424.t1	protein_coding	4	6	12	676
184	Rubwa_g15425	Rubwa_g15425.t1	protein_coding	2	11	29	778	AT1G24430.1	HXXXD-type acyl-transferase family protein
185	Rubwa_g15425	Rubwa_g15425.t2	protein_coding	3	15	32	804	AT1G24430.1	HXXXD-type acyl-transferase family protein
186	Rubwa_g15433	Rubwa_g15433.t1	protein_coding	4	7	11	248	AT3G26040.1	HXXXD-type acyl-transferase family protein
187	Rubwa_g15433	Rubwa_g15433.t2	protein_coding	4	7	11	249	AT3G26040.1	HXXXD-type acyl-transferase family protein
188	Rubwa_g15447	Rubwa_g15447.t1	protein_coding	1	3	19	228	AT3G26040.1	HXXXD-type acyl-transferase family protein
189	Rubwa_g15447	Rubwa_g15447.t2	protein_coding	1	5	21	225	AT3G26040.1	HXXXD-type acyl-transferase family protein
190	Rubwa_g15455	Rubwa_g15455.t1	protein_coding	1	4	6	324
191	Rubwa_g15456	Rubwa_g15456.t1	protein_coding	1	4	6	341
192	Rubwa_g15462	Rubwa_g15462.t1	protein_coding	1	1	3	267
193	Rubwa_g15468	Rubwa_g15468.t1	protein_coding	1	9	8	571	AT3G02040.1	senescence-related gene 3
194	Rubwa_g15472	Rubwa_g15472.t1	protein_coding	1	18	14	542	AT1G67570.1	Protein of unknown function (DUF3537)
195	Rubwa_g15474	Rubwa_g15474.t1	protein_coding	2	8	10	504	AT1G67560.1	PLAT/LH2 domain-containing lipoxygenase family protein
196	Rubwa_g15475	Rubwa_g15475.t1	protein_coding	2	55	50	646	AT1G67550.1	urease
197	Rubwa_g15477	Rubwa_g15477.t1	protein_coding	1	32	16	476	AT1G27900.1	RNA helicase family protein
198	Rubwa_g15479	Rubwa_g15479.t1	protein_coding	5	8	7	314	AT4G21270.1	kinesin 1
199	Rubwa_g15483	Rubwa_g15483.t1	protein_coding	3	12	5	507	AT3G57810.1	Cysteine proteinases superfamily protein
200	Rubwa_g15492	Rubwa_g15492.t1	protein_coding	4	13	9	247	AT2G45550.1	cytochrome P450, family 76, subfamily C, polypeptide 4
201	Rubwa_g15510	Rubwa_g15510.t1	protein_coding	2	8	13	292	AT4G40042.1	Microsomal signal peptidase 12 kDa subunit (SPC12)
202	Rubwa_g15511	Rubwa_g15511.t1	protein_coding	1	9	0	285	AT1G67430.1	Ribosomal protein L22p/L17e family protein
203	Rubwa_g15512	Rubwa_g15512.t1	protein_coding	2	14	11	536	AT1G67420.1	Zn-dependent exopeptidases superfamily protein
204	Rubwa_g15518	Rubwa_g15518.t1	protein_coding	1	1	1	534
205	Rubwa_g15525	Rubwa_g15525.t1	protein_coding	2	22	15	521	AT5G13010.1	RNA helicase family protein
206	Rubwa_g15526	Rubwa_g15526.t1	protein_coding	2	26	10	403	AT1G67510.1	Leucine-rich repeat protein kinase family protein
207	Rubwa_g15527	Rubwa_g15527.t1	protein_coding	1	12	4	422	AT3G26340.1	N-terminal nucleophile aminohydrolases (Ntn hydrolases) superfamily protein
208	Rubwa_g15529	Rubwa_g15529.t1	protein_coding	3	12	22	449	AT3G50940.1	P-loop containing nucleoside triphosphate hydrolases superfamily protein
209	Rubwa_g15532	Rubwa_g15532.t1	protein_coding	1	25	33	432	AT2G45550.1	cytochrome P450, family 76, subfamily C, polypeptide 4
210	Rubwa_g15533	Rubwa_g15533.t1	protein_coding	2	25	32	333	AT2G45550.1	cytochrome P450, family 76, subfamily C, polypeptide 4
211	Rubwa_g15534	Rubwa_g15534.t1	protein_coding	1	19	24	636	AT2G45550.1	cytochrome P450, family 76, subfamily C, polypeptide 4
212	Rubwa_g15535	Rubwa_g15535.t1	protein_coding	1	20	23	719	AT2G45550.1	cytochrome P450, family 76, subfamily C, polypeptide 4
213	Rubwa_g15536	Rubwa_g15536.t1	protein_coding	3	24	58	695	AT2G45550.1	cytochrome P450, family 76, subfamily C, polypeptide 4
214	Rubwa_g15537	Rubwa_g15537.t1	protein_coding	2	35	33	387	AT2G45550.1	cytochrome P450, family 76, subfamily C, polypeptide 4
215	Rubwa_g15539	Rubwa_g15539.t1	protein_coding	1	1	5	531
216	Rubwa_g15540	Rubwa_g15540.t1	protein_coding	3	10	17	507
217	Rubwa_g15543	Rubwa_g15543.t1	protein_coding	2	0	1	444
218	Rubwa_g15549	Rubwa_g15549.t1	protein_coding	1	5	16	473	AT2G44440.1	Emsy N Terminus (ENT) domain-containing protein
219	Rubwa_g15567	Rubwa_g15567.t1	protein_coding	3	27	11	531	AT1G13440.1	glyceraldehyde-3-phosphate dehydrogenase C2
220	Rubwa_g15570	Rubwa_g15570.t1	protein_coding	1	0	5	243
221	Rubwa_g15573	Rubwa_g15573.t1	protein_coding	3	29	18	569	AT1G67690.1	Zincin-like metalloproteases family protein
222	Rubwa_g15581	Rubwa_g15581.t1	protein_coding	1	8	16	302	AT2G45550.1	cytochrome P450, family 76, subfamily C, polypeptide 4
223	Rubwa_g15582	Rubwa_g15582.t1	protein_coding	3	4	8	275	AT4G19210.1	RNAse l inhibitor protein 2
224	Rubwa_g15598	Rubwa_g15598.t1	protein_coding	1	3	10	441	AT3G26300.1	cytochrome P450, family 71, subfamily B, polypeptide 34
225	Rubwa_g15605	Rubwa_g15605.t1	protein_coding	1	6	2	166	AT5G01520.1	RING/U-box superfamily protein
226	Rubwa_g15608	Rubwa_g15608.t1	protein_coding	4	0	17	291	AT1G47960.1	cell wall / vacuolar inhibitor of fructosidase 1
227	Rubwa_g15609	Rubwa_g15609.t1	protein_coding	1	5	11	447
228	Rubwa_g15624	Rubwa_g15624.t1	protein_coding	1	9	9	380	AT1G67740.1	photosystem II BY
229	Rubwa_g15659	Rubwa_g15659.t1	protein_coding	1	2	6	204
230	Rubwa_g15666	Rubwa_g15666.t1	protein_coding	2	7	7	337	AT1G13120.1
231	Rubwa_g15667	Rubwa_g15667.t1	protein_coding	3	14	27	475	AT4G22970.2	homolog of separase
232	Rubwa_g15668	Rubwa_g15668.t1	protein_coding	3	11	17	358	AT4G22970.1	homolog of separase
233	Rubwa_g15668	Rubwa_g15668.t2	protein_coding	4	11	18	356	AT4G22970.2	homolog of separase
234	Rubwa_g15669	Rubwa_g15669.t1	protein_coding	5	24	26	569	AT1G13120.1
235	Rubwa_g15671	Rubwa_g15671.t1	protein_coding	3	9	18	439	AT1G13140.2	cytochrome P450, family 86, subfamily C, polypeptide 3
236	Rubwa_g15684	Rubwa_g15684.t1	protein_coding	1	16	28	166	AT5G48620.1	Disease resistance protein (CC-NBS-LRR class) family
237	Rubwa_g15708	Rubwa_g15708.t1	protein_coding	3	28	11	496	AT1G24510.1	TCP-1/cpn60 chaperonin family protein
238	Rubwa_g15719	Rubwa_g15719.t1	protein_coding	2	3	5	242	AT5G50260.1	Cysteine proteinases superfamily protein
239	Rubwa_g15719	Rubwa_g15719.t2	protein_coding	1	3	5	237	AT5G50260.1	Cysteine proteinases superfamily protein
240	Rubwa_g15722	Rubwa_g15722.t1	protein_coding	1	3	8	285
241	Rubwa_g15733	Rubwa_g15733.t1	protein_coding	3	14	20	496	AT1G13130.1	Cellulase (glycosyl hydrolase family 5) protein
242	Rubwa_g15739	Rubwa_g15739.t1	protein_coding	1	7	30	487	AT3G26320.1	cytochrome P450, family 71, subfamily B, polypeptide 36
243	Rubwa_g15740	Rubwa_g15740.t1	protein_coding	2	2	5	370	AT3G26200.1	cytochrome P450, family 71, subfamily B, polypeptide 22
244	Rubwa_g15743	Rubwa_g15743.t1	protein_coding	2	20	25	420	AT3G26300.1	cytochrome P450, family 71, subfamily B, polypeptide 34
245	Rubwa_g15744	Rubwa_g15744.t1	protein_coding	1	3	7	330
246	Rubwa_g15752	Rubwa_g15752.t1	protein_coding	2	9	20	50
247	Rubwa_g15782	Rubwa_g15782.t1	protein_coding	2	0	2	15	AT1G67856.1	RING/U-box superfamily protein
248	Rubwa_g15789	Rubwa_g15789.t1	protein_coding	5	4	8	348
249	Rubwa_g15847	Rubwa_g15847.t1	protein_coding	1	2	0	2	AT1G15110.1	phosphatidyl serine synthase family protein
250	Rubwa_g16200	Rubwa_g16200.t1	protein_coding	2	5	8	155	AT4G35820.1	2-oxoglutarate (2OG) and Fe(II)-dependent oxygenase superfamily protein
251	Rubwa_g16227	Rubwa_g16227.t1	protein_coding	1	8	10	156	AT1G14220.1	Ribonuclease T2 family protein
252	Rubwa_g16356	Rubwa_g16356.t1	protein_coding	1	2	8	13	AT1G19640.1	jasmonic acid carboxyl methyltransferase
253	Rubwa_g16434	Rubwa_g16434.t1	protein_coding	1	1	8	84
254	Rubwa_g16450	Rubwa_g16450.t1	protein_coding	2	11	17	56	AT4G23160.1	cysteine-rich RLK (RECEPTOR-like protein kinase) 8
255	Rubwa_g16516	Rubwa_g16516.t1	protein_coding	2	3	3	41	AT1G23180.1	ARM repeat superfamily protein

## Sheet: Table_S15
Supplementary Table S15: Sequence of significantly up/dpown-regulated transcripts in the thorniness locus region in the BL1 genome.
>Rubwa_g15061.t1
ATGGAGCTAACACCGGTTAAGAGAGTCGTTCACTCACCGTTTCGACACCAAACTTCAAGCTCAATCAAAGAGGAGGACGAGGAAACTCAGCTGCAGTGGGCTGCAATTGAGAGGCTGCCTACATTCAGAAGGCTGAGGACCTCACTTTTTGACGTTGGTGATAGCGAAAACGGAACAAGCAGTGGAAAAGAGGGTGGAGGGAAGAAGGTGGTTGATGTTACAAAGTTGGGAGCAGATGAGAGGCGTCTGTTCATTGAGAAGATCATAAAGCACATTGAGCATGATAATCTGAGGCTGCTTCAGAAACTGAGAGACAGGATAGACAGAGTGAATGTGAAATTGCCAACTGTGGAGGTGAGGTACAAGAATTTGTGTGTGGAGGCGGCGTGTGATGTAGTA…
>Rubwa_g15364.t1
ATGGCTATGAAACAAGACAAGGTCATCCTTCCAATTGAAGAAGACAAAATCATCCTCAAAAGCCCAGCCCTTCTCAAGTACATCCTAGAAACAAGTTGTTATCCGAGAGAACATGAGCTATTGAAGCAACTAAGGGAAGCCACTGTTGAGAAATACAATCTGTGGAGTGTTATGAATGTGCCTGTTGATGAAGGGCTGCTTATCTCGATGCTTCTGAAGATCATGAATGCAAAAAAGACATTGGAGATTGGAGTATTTACTGGTTATTCTCTTCTCACTACTGCTCTTGCACTACCTGCTGATGGCAAAATAACAGCAATAGATCCAGACGAAAAAGCGTATGAGTTTGGATTGCCATTCATTCAGAAGGCTGGGGTGGAGCATAAGATTGATTTCTTT…
>Rubwa_g15365.t1
ATGGCAGCAGCTACCAAAGAAGAGAAGGTCATCGACCTTCCAATCGAAGAAGACAAGATCATCCTCAAGAGCCCAGCCCTTCTCAAATACATCCTAGAAACAAGCTGCTACCCGAGAGAAGACAAGTTACTAAAGCAACTGAGGCAAGCCACTGTCGAGAAATACGAGTGGCGGAGTATTATGAATGTGCCTGTTGATGAAGGGCtgcttatctccatgcttctgaagatcatgaatgcaaagaagacattggagaTTGGAGTATTTACTGGTTATTCTCTTCTCACTACTGCTCTTGCACTACCTGCTGATGGCAAAATAATAGCAGTCGATCCGGATAAAGAAGCCTATGAGGTTGGATTGCCATTCATTCGAAAGGCTGGGGTGGAGCATAAGATT…
>Rubwa_g15379.t1
ATGGAGGAAGCCAGCAGCATTTACTTGGTCTTCTTAGTCTTCTTCCTTTTCAAACACTCCGCCAACTCTTTGACCCCGGACGGTCTCTCTCTCCTCTCTCTTAAATCCGCCGTCGATCAGTCATCGGCCGGCTCAGCTTTCTCCGACTGGAGCGACGCCGACTCCACGCCCTGCCGGTGGACCGGCATTTCCTGCATGAACGTCACTGGATCGCCGGACCCCCGCGTCGTCGGAATCGCGCTCTCCGGCAAGAATCTCCGGGGGTACATCCCGTCCGAGCTCGGGAATCTAGTCTATCTGCGGCGGCTTAACCTCCACAGCAACAACTTCTACGGCTCGATTCCGACTCAGCTCTTCAACGCCACGTCACTCCACAGCCTCTTCCTCTACGGTAACAAC…
>Rubwa_g15399.t1
ATGGCTATCCAGAAAATGTTGATGGGCGTGGCGGTGATGGTGATGTTAGTGTGCGGCGCAGCTGGTGCGGCTGACACGGTGGCGGACAGGTGCAACGACAAGTTCCAGAAGGTGGCGATGTGTCTGACCTACGCGACGGGGAAAGCGGCGACGCCGACCAAGGAGTGCTGCGAGTCGGTGAAGGGGATCAAGGAGAGCCAGCCGGAGTGCTTGTGCTACGTGATTGAGCAAGCCAAAAATGGAAGCGACGAGATCAAGAAAATGGGGATTCAGGTGGCCAAGTTGCTCCAGCTCCCTTCTGCATGCAACTTGAAGAACGCCAGCGCCAGCAACTGTCCCGCGCTTCTTGGCCTAGCTCCCAACTCACCAGAAGCTGCTATCTTCACAAATGctactgct…
>Rubwa_g15399.t2
ATGTTGATGGGCGTGGCGGTGATGGTGATGTTAGTGTGCGGCGCAGCTGGTGCGGCTGACACGGTGGCGGACAGGTGCAACGACAAGTTCCAGAAGGTGGCGATGTGTCTGACCTACGCGACGGGGAAAGCGGCGACGCCGACCAAGGAGTGCTGCGAGTCGGTGAAGGGGATCAAGGAGAGCCAGCCGGAGTGCTTGTGCTACGTGATTGAGCAAGCCAAAAATGGAAGCGACGAGATCAAGAAAATGGGGATTCAGGTGGCCAAGTTGCTCCAGCTCCCTTCTGCATGCAACTTGAAGAACGCCAGCGCCAGCAACTGTCCCGCGCTTCTTGGCCTAGCTCCCAACTCACCAGAAGCTGCTATCTTCACAAATGctactgctgcaactacaacaaca…
>Rubwa_g15426.t1
ATGAAGTTTCAAGTGGAGGTGCTCTCAACAGAGACCATCAAACCCTCGTCTCCAACACCTGACCACCTCCGCCACCACAACCTCGCCTACCTCGACCAGATCCAGCCCCCAATCTTTATGCCTATGGTCCTCTTCTACCCGAAAGAACCCGACCACAACGATGAAGACCTCATTTCCATACACGAACAGCGTTGCAGCAAAATCAAGAAGGCCTTGTCCAACACCTTAGTCAAGTTCTACCCACTAGCCGGCAGAGTCCACGGAACACAGTACGTCGATTGCAACGATGAAGGAACCTACTACGTTGAAGCCAAGGCCGACTGCAAAATCTCCGACATCATTGAAAACCCAAACCCTAAGGACTTCAACAAGTTCCTCCCCTTGGAGCTCGACGCCGCT…
>Rubwa_g15453.t1
ATGGCCGATGCTAAGTCAGACATTGAAATTGCAAAACAGAAGCAGATCGACGATTGGCTTCCCATCACTTCTGCTAGGAATGCTAAATGGTGGTACTCGGCTTTCCATAATGTCACTGCCATGGTTGGGGCTGGTGTCCTCAGTCTACCTTATGCCCTTTCAGAGCTTGGATGGGGTCCTGGTGTGGTTATCCTCATTTTGTCATGGGTCATCACCCTCTACACACTATGGCAAATGGTTGAGATGCATGAAATGGTGCCTGGCAAGCGGTTCGATAGGTATCATGAGCTGGGTCAACATGCCTTTGGGCCGAAGCTAGGGCTCTGGATTGTGGTGCCCCAACAGGTAGTGGTTGAGGTTGGGGTCAACATAGTCTATATGGTGACAGGAGGAAAATCA…
>Rubwa_g15480.t1
ATGATTGGTGATGACAGGGAGGAGATGAAGGAATCAGACATTGCCAACAAGTTGTATGGTCTCATAGTCGGTGCTTACGACAACGTAAGCTCTACATTGGTTTCCATTGTTATGTATCTATCGCAGCTTCCTCACGTTTATGATGCCGTTCTTAAAGAGCAATTGGAGATTGCAGAATCAAAGCCAGAAGGAGATTTGCTGAACTGGAGTGACTTGCAGAAGATGAAATATTCATGGAGCGTGGCATGTGAAGTGTTGAGGTTGTTGCCACCAGTTCTGGGAACTTTTAGAGAGGCCGTTACCGACTTCAGTTATGAAGGATATCTAATTCCAAAAGGAATGAAGTTACACTGGAATATGTTTGCCACGCATAAAAACTCAGAATACttcccggatcca…
>Rubwa_g15517.t1
ATGGCAGCAGCTACCAAAGAAGAGAAGGTCATCGACCTTCCAATCGAAGAAGACAAGATCATCCTCAAGAGCCCAGCCCTTCTCAAATACATCCTAGAAACAAGCTGCTACCCGAGAGAAGACAAGTTACTAAAGCAACTGAGGCAAGCCACTGTCGAGAAATACGAGTGGCGGAGTATTATGAATGTCCCTGTTGATGAAGGGCtgcttatctccatgcttctgaagatcatgaatgcaaagaagacattggagaTTGGAGTATTTACTGGTTATTCTCTTCTCACTACTGCTCTTGCACTACCTGCTGATGGAAAAATAATAGCAGTCGATCCGGATAAAGAAGCCTACGAGGTTGGATTGCCATTCATTCGAAAGGCTGGGGTGGAGCATAAGATT…
>Rubwa_g15590.t1
ATGAAGGTTGAAGTGATTGAAAGGGATTGCATCAAGCCTTCTTCTCCAACCCCAAACCACCTTCGCAAACATGAGCTTTCGTTTCTCGACCAAATCGCCACTCCGATTTTCATGCCCATGCTCCTTTTCTACCCTGCTACTAATTACGGTTACGATAATGACAAAACAACATTGTCTACTAGCCGGGTTAAGCAATCCCTATCTGAGACCTTGACGCAATTCTATCCGCTGGCCGGACGGATCATGGACAATGCCTTGGTCGACTGCAATGACCAAGGCACTCCATTCGTTGAAGCGCGAGTGAAGTGTCTACTTTCCGATGTCATATCCCAACCTGATCCAAACCAACTCAACAAATTGCTCCCATGTGAGTTGGACAATGTTGTGGACTTTGTTCTT…
>Rubwa_g15649.t1
ATGGCCCTTCAACCTCAAAACCCCCTTGTACCTCAGGATAGGGTCAATTTTCAAAGCACCCTTGCACCTCAGAGTAGGGTCAATTTTCAAGACACCCTTGTACCTCAAAATCCCGGCCTTGTACCTCAAACTCCCGCCCTTGTGCCTCAAAATGCCCCCCCTGTGCCTCAAAATCCCGGCCTTGTACCTCAAAATCCCCCCCTTGTGCCTCAAACTAAGGCGCCTGCCACCACTGTCCTAGCAGGCAGAGGAGGAGACAACTACCTAGGCAGAGGAGGAGACAACTACCTAGGCAGAGGAGGAGACAACTACCGTACTACTCCAACTCCTTCTCAGTTCGGTAGAGATGGGCGTCGTCAATATTCATCATCATCAGATGACAACACATTGAGCAACCAA…
>Rubwa_g15695.t1
ATGGAATTGCAAGAAGTTTCCATTGTAGTTGCAAGTTGCATAGGCTTCATTTCTGTTTGTAAAGCTTTGATCAATTTTGTAAGATGGACATGGGTCATGTTTCTGCGATCCCCAAAGAATCTCAAGGACTATGGATCTTGGGCTATCGTCACCGGCTCTGCTCAAGGAATTGGCAAATTTCTTTCCTTTGAATTGGCTTCAGAGGGTCTTAACCTTGTCCTGATCGATAAAAACCATTCAGCGCTCGAAGCTACCTCCAATGAAATACATGAAGAATTTGGTGGTAAAGTTGAGATTAAGAGCATGGTGATCGACTTGGCCAAATCGAGTGGGGATGAAATAGCTAATGCCATAGAGGAAGTGATAAGAGAGCTAGATGTTGGTGTTTTGATTAACAAT…
>Rubwa_g15696.t1
ATGGAATTGCAAGAACTTTTCATAGTGGTAGCAATCACCATAGGGTTGGTTTCTGTTTGTAAATATTTCTTCAACTGTGTGAGATGGGTATGGGTCATGTTTCTGAGACCCCAAAAGAATCTCAAGGAGTACGGATCATGGGCTATCATCACTGGCTCTGCCCAAGGAGTTGGGAAAGCCCTAGCATTCCAAATGGCTTCAAAGGGTCTTAACATTGTCTTGGTTGATAAAAACCATTCAGCCCTTGAAGCTACCTCCAATGAATTAATTGAAAAACATGGTTGGAAAGTTGAGATTAAGAGCATTGTCATGGACCTGACCAAATTGAGTGGGGAGGAGATAGTTAAAACCATAGAGGAAGAAACAAAAGGGCTTGATGTTGGGATTCTGATTAACAAT…
>Rubwa_g15776.t1
aTGGAAGAAGCATTTAGAAAGCTCAACGGCCTCACCCCCACGTCCGAGCCAGACTCCATTTCCGTCCCCCCCAAAAAGTCAACCTCCCCGGCCACCAACAAGCGCTCCCTAAAGGACGCCTCGCCCGGCTCTGCCTCCTCATTGAGGTACCGCGGCGTTAGGCGGAGGCCGTGGGGCCGTTACGCGGCGGAGATCAGGGACCCGCATACCAAGGAAAGGCGGTGGCTTGGGACATTCGACACGGCCGAGGAGGCTGCATACGCGTACGATGATGCCGCCAGAAGAATGCGAGGCGCCAAGGCCCGTACCAACTTCGTTTATCCCGCCACAACTCACGACCATCTCCTCCCGGCCTTCTCCTTCCACCACCAGAAGCAATCTCAGCCGTCCGTTAAAAAC…
>Rubwa_g15931.t2
ATGAAGGAAACGACGACGTCGTTGGATGCTTTGATCGACAAAGCAGGAGGCTGCGCTGTCGTCGACGGAGGATTCGCCACACAACTCGAGAAACACGGCGCTGCTATCAACGACACTCTCTGGAGCGCCGTTTGCCTCATCAAGGACCCCGACCTCATCAAACGTGTCCACTTGGAATACTTGGAAGCCGGCGCGGATATTCTGGTCACTTCATCTTACCAGGCAACAATTCCTGGATTTTTGTCCAAGGGTCTGTCCATTGAAGAAGGTGAGTTGCTGCTGAAGAAGAGTGTGGCATTAGCTGTTGAAGCTCGCAATAGTTTCTGGGAGgcagtgaaagtaagtcctgagcatcatcactataacagggcttTGGTTGCTGCCTCTATTGGAAGCTAT…
>Rubwa_g16203.t1
ATGGGGAGGTCTCCATGTTGTGATAAGGTGGGTTtgaaaaaaggaccatggactcctgaggaagaccaaaagcttttgtcttacatccaagagtatggccatggaagctggcgtgctttgcccgcaaaagcagggctccaaagatgtgggaagagctgtcgactgaggtggactaattacctgaggcctgatatcaaaagaggaaagtttagtttgcaagaagagcagactatcattcaactccatgctcttctcggaaataggtggtcagcgatagcaaatcatttgcccaaaaggacagacaacgagatcaagaactactggaacacgcacctcaagaaaagactgaccaagatgggcatcgaccccgtgacccaCAAGCCCAAGCACCATGATGCA…
>Rubwa_g16559.t1
ATGGATGCCTTGTCTTCCTCTTTCCTCTTCACATTTCCCACTCGATCTCCAACCACAGCACCCAAACTCAACCCATGCATATCCCTCAGCGTCTCCTCTGTTAGAATTGAAGAAGGACCCTCAAGCCATACTCGTTCAAAAACCACAAAAACACCACCACAACCCCGAAAGCAGACTCCATCATCATACTCCTCACCACCACCCACAAAACCCAATGCTCCAACACTTGCGGCACTCATGTTCAACCTTTTCGAAGATTTCATCAACACTTTCGTAGACCCACCCCTGCGACCTTCAGTCGACCCAAAACGCGTCCTCTCCAACAACTTCGCTCCTGTAACAGACGAGCTTCCCCCAACGGATTGCCAAGTAATTCAAGGCTCACTTCCACCCTGTCTC…

[truncated: 2 more sheets: Table_S16, Table_S18]
